# Supplementary material for: Functional Changes of the Community of Microbes With Ni-Dependent Enzyme Genes Accompany Adaptation of the Ruminal Microbiome to Urea-Supplemented Diets
Source: Front Microbiol. 2020 Dec 22;11:596681. doi: 10.3389/fmicb.2020.596681 (PMC7782429; doi:10.3389/fmicb.2020.596681)
Supplement: Supplementary Table 1 — Effects of urea supplementation on the relative abundances of archaea and bacteria in the ruminal microbiome. [file Data_Sheet_2.xlsx]

## Sheet: Supplementary table 1
Supplementary Table 1. Effects of urea supplementation on the relative abundances of archaea and bacteria in the ruminal microbiome.
item	Domain	Phylum	Class	Order	Family	Genus	Species	TP (TPM)	TP_SE	US (TPM)	US_SE	log2(US/TP)	FDR	State
1	Archaea	Crenarchaeota	Thermoprotei	Acidilobales	Acidilobaceae	Acidilobus	Acidilobus_saccharovorans	521	55	2425	57	2.21863	7.74893e-36	up
2	Archaea	Crenarchaeota	Thermoprotei	Desulfurococcales	Desulfurococcaceae	Aeropyrum	Aeropyrum_pernix	534	38	491	10	-0.121117	9.36716e-20	down
3	Archaea	Crenarchaeota	Thermoprotei	Desulfurococcales	Desulfurococcaceae	Desulfurococcus	Desulfurococcus_fermentans	1	0	1	0	0	0.185231
4	Archaea	Crenarchaeota	Thermoprotei	Desulfurococcales	Desulfurococcaceae	Desulfurococcus	Desulfurococcus_kamchatkensis	310	19	11	1	-4.81669	2.11712e-136	down
5	Archaea	Crenarchaeota	Thermoprotei	Desulfurococcales	Desulfurococcaceae	Desulfurococcus	Desulfurococcus_mucosus	81	7	786	36	3.27854	2.07428e-92	up
6	Archaea	Crenarchaeota	Thermoprotei	Desulfurococcales	Desulfurococcaceae	Ignicoccus	Ignicoccus_hospitalis	629	22	708	21	0.170689	1.29942e-11	up
7	Archaea	Crenarchaeota	Thermoprotei	Desulfurococcales	Desulfurococcaceae	Ignisphaera	Ignisphaera_aggregans	788	76	563	26	-0.485061	5.92946e-15	down
8	Archaea	Crenarchaeota	Thermoprotei	Desulfurococcales	Desulfurococcaceae	Staphylothermus	Staphylothermus_hellenicus	32	6	44	4	0.459432	0.309513
9	Archaea	Crenarchaeota	Thermoprotei	Desulfurococcales	Desulfurococcaceae	Staphylothermus	Staphylothermus_marinus	16	3	7	2	-1.19265	6.7798e-05	down
10	Archaea	Crenarchaeota	Thermoprotei	Desulfurococcales	Desulfurococcaceae	Thermogladius	Thermogladius_cellulolyticus	259	14	714	24	1.46297	4.37154e-14	up
11	Archaea	Crenarchaeota	Thermoprotei	Desulfurococcales	Desulfurococcaceae	Thermosphaera	Thermosphaera_aggregans	48	3	102	8	1.08746	0.115771
12	Archaea	Crenarchaeota	Thermoprotei	Desulfurococcales	Pyrodictiaceae	Hyperthermus	Hyperthermus_butylicus	1095	14	1670	17	0.608917	0.00869711	up
13	Archaea	Crenarchaeota	Thermoprotei	Desulfurococcales	Pyrodictiaceae	Pyrolobus	Pyrolobus_fumarii	512	17	1699	77	1.73047	1.18152e-29	up
14	Archaea	Crenarchaeota	Thermoprotei	Fervidicoccales	Fervidicoccaceae	Fervidicoccus	Fervidicoccus_fontis	14	1	44	4	1.65208	0.00184931	up
15	Archaea	Crenarchaeota	Thermoprotei	Sulfolobales	Sulfolobaceae	Acidianus	Acidianus_hospitalis	41	3	40	6	-0.0356239	0.000280397	down
16	Archaea	Crenarchaeota	Thermoprotei	Sulfolobales	Sulfolobaceae	Metallosphaera	Metallosphaera_cuprina	279	33	180	10	-0.632268	6.1653e-14	down
17	Archaea	Crenarchaeota	Thermoprotei	Sulfolobales	Sulfolobaceae	Metallosphaera	Metallosphaera_sedula	1257	46	1277	37	0.0227739	1.12699e-14	up
18	Archaea	Crenarchaeota	Thermoprotei	Sulfolobales	Sulfolobaceae	Sulfolobus	Sulfolobus_acidocaldarius	151	6	213	28	0.496305	0.148006
19	Archaea	Crenarchaeota	Thermoprotei	Sulfolobales	Sulfolobaceae	Sulfolobus	Sulfolobus_islandicus	271	25	338	36	0.31873	0.0112755	up
20	Archaea	Crenarchaeota	Thermoprotei	Sulfolobales	Sulfolobaceae	Sulfolobus	Sulfolobus_tokodaii	19	7	15	2	-0.341037	0.0501302
21	Archaea	Crenarchaeota	Thermoprotei	Thermoproteales	Thermofilaceae	Thermofilum	Thermofilum_pendens	474	39	562	15	0.245683	3.20235e-06	up
22	Archaea	Crenarchaeota	Thermoprotei	Thermoproteales	Thermoproteaceae	Caldivirga	Caldivirga_maquilingensis	342	24	381	18	0.155795	5.41746e-06	up
23	Archaea	Crenarchaeota	Thermoprotei	Thermoproteales	Thermoproteaceae	Pyrobaculum	Pyrobaculum_aerophilum	178	8	381	10	1.09791	0.0106208	up
24	Archaea	Crenarchaeota	Thermoprotei	Thermoproteales	Thermoproteaceae	Pyrobaculum	Pyrobaculum_arsenaticum	0	0	121	7	CP0	3.74255e-23	up
25	Archaea	Crenarchaeota	Thermoprotei	Thermoproteales	Thermoproteaceae	Pyrobaculum	Pyrobaculum_calidifontis	98	6	272	12	1.47275	5.62266e-06	up
26	Archaea	Crenarchaeota	Thermoprotei	Thermoproteales	Thermoproteaceae	Pyrobaculum	Pyrobaculum_islandicum	143	9	297	12	1.05445	0.109593
27	Archaea	Crenarchaeota	Thermoprotei	Thermoproteales	Thermoproteaceae	Pyrobaculum	Pyrobaculum_neutrophilum	9	1	60	3	2.73697	4.18448e-13	up
28	Archaea	Crenarchaeota	Thermoprotei	Thermoproteales	Thermoproteaceae	Pyrobaculum	Pyrobaculum_oguniense	31	3	100	6	1.68966	2.54408e-07	up
29	Archaea	Crenarchaeota	Thermoprotei	Thermoproteales	Thermoproteaceae	Thermoproteus	Thermoproteus_tenax	217	12	536	23	1.30454	1.11996e-07	up
30	Archaea	Crenarchaeota	Thermoprotei	Thermoproteales	Thermoproteaceae	Thermoproteus	Thermoproteus_uzoniensis	245	37	1037	25	2.08156	1.03241e-15	up
31	Archaea	Crenarchaeota	Thermoprotei	Thermoproteales	Thermoproteaceae	Vulcanisaeta	Vulcanisaeta_distributa	45	2	270	18	2.58496	5.87708e-35	up
32	Archaea	Crenarchaeota	Thermoprotei	Thermoproteales	Thermoproteaceae	Vulcanisaeta	Vulcanisaeta_moutnovskia	125	12	271	18	1.11636	0.103552
33	Archaea	Euryarchaeota	Archaeoglobi	Archaeoglobales	Archaeoglobaceae	Archaeoglobus	Archaeoglobus_fulgidus	1308	74	3348	112	1.35594	3.31381e-05	up
34	Archaea	Euryarchaeota	Archaeoglobi	Archaeoglobales	Archaeoglobaceae	Archaeoglobus	Archaeoglobus_profundus	313	16	594	42	0.9243	0.522575
35	Archaea	Euryarchaeota	Archaeoglobi	Archaeoglobales	Archaeoglobaceae	Archaeoglobus	Archaeoglobus_veneficus	436	6	1783	86	2.03191	7.30667e-49	up
36	Archaea	Euryarchaeota	Archaeoglobi	Archaeoglobales	Archaeoglobaceae	Ferroglobus	Ferroglobus_placidus	622	28	1324	55	1.08992	0.0108342	up
37	Archaea	Euryarchaeota	Halobacteria	Halobacteriales	Halobacteriaceae	Halalkalicoccus	Halalkalicoccus_jeotgali	11	3	36	4	1.71049	0.00775434	up
38	Archaea	Euryarchaeota	Halobacteria	Halobacteriales	Halobacteriaceae	Haloarcula	Haloarcula_hispanica	9	1	20	1	1.152	0.349663
39	Archaea	Euryarchaeota	Halobacteria	Halobacteriales	Halobacteriaceae	Haloarcula	Haloarcula_marismortui	376	38	934	19	1.31269	3.16749e-06	up
40	Archaea	Euryarchaeota	Halobacteria	Halobacteriales	Halobacteriaceae	Halobacterium	Halobacterium_salinarum	14	4	78	5	2.47805	4.35716e-09	up
41	Archaea	Euryarchaeota	Halobacteria	Halobacteriales	Halobacteriaceae	Haloferax	Haloferax_mediterranei	541	25	1368	52	1.33837	1.3643e-07	up
42	Archaea	Euryarchaeota	Halobacteria	Halobacteriales	Halobacteriaceae	Haloferax	Haloferax_volcanii	345	50	817	48	1.24374	0.00790554	up
43	Archaea	Euryarchaeota	Halobacteria	Halobacteriales	Halobacteriaceae	Halogeometricum	Halogeometricum_borinquense	1163	126	1184	29	0.025818	1.51372e-08	up
44	Archaea	Euryarchaeota	Halobacteria	Halobacteriales	Halobacteriaceae	Halomicrobium	Halomicrobium_mukohataei	14	3	27	4	0.947533	0.655427
45	Archaea	Euryarchaeota	Halobacteria	Halobacteriales	Halobacteriaceae	Halopiger	Halopiger_xanaduensis	103	13	291	20	1.49837	0.000184336	up
46	Archaea	Euryarchaeota	Halobacteria	Halobacteriales	Halobacteriaceae	Haloquadratum	Haloquadratum_walsbyi	3905	177	9859	350	1.33612	1.89823e-06	up
47	Archaea	Euryarchaeota	Halobacteria	Halobacteriales	Halobacteriaceae	Halorhabdus	Halorhabdus_utahensis	14	3	71	4	2.34239	8.40638e-10	up
48	Archaea	Euryarchaeota	Halobacteria	Halobacteriales	Halobacteriaceae	Halorubrum	Halorubrum_lacusprofundi	60	9	120	7	1	0.279024
49	Archaea	Euryarchaeota	Halobacteria	Halobacteriales	Halobacteriaceae	Haloterrigena	Haloterrigena_turkmenica	22	5	49	4	1.15528	0.190233
50	Archaea	Euryarchaeota	Halobacteria	Halobacteriales	Halobacteriaceae	Natrialba	Natrialba_magadii	110	14	632	51	2.52242	1.77754e-20	up
51	Archaea	Euryarchaeota	Halobacteria	Halobacteriales	Halobacteriaceae	Natronomonas	Natronomonas_pharaonis	487	16	715	13	0.554021	0.00192042	up
52	Archaea	Euryarchaeota	Methanobacteria	Methanobacteriales	Methanobacteriaceae	Methanobrevibacter	Methanobrevibacter_ruminantium	176	34	289	19	0.715494	0.726021
53	Archaea	Euryarchaeota	Methanobacteria	Methanobacteriales	Methanobacteriaceae	Methanobrevibacter	Methanobrevibacter_smithii	137	44	53	9	-1.37011	2.38217e-06	down
54	Archaea	Euryarchaeota	Methanobacteria	Methanobacteriales	Methanobacteriaceae	Methanosphaera	Methanosphaera_stadtmanae	240	70	292	36	0.282934	0.288287
55	Archaea	Euryarchaeota	Methanobacteria	Methanobacteriales	Methanobacteriaceae	Methanothermobacter	Methanothermobacter_marburgensis	110	4	695	36	2.65951	2.21296e-59	up
56	Archaea	Euryarchaeota	Methanobacteria	Methanobacteriales	Methanobacteriaceae	Methanothermobacter	Methanothermobacter_thermautotrophicus	577	8	1933	71	1.7442	6.48666e-36	up
57	Archaea	Euryarchaeota	Methanobacteria	Methanobacteriales	Methanothermaceae	Methanothermus	Methanothermus_fervidus	74	8	9	1	-3.03953	6.04302e-35	down
58	Archaea	Euryarchaeota	Methanococci	Methanococcales	Methanocaldococcaceae	Methanocaldococcus	Methanocaldococcus_fervens	0	0	28	5	CP0	8.98263e-12	up
59	Archaea	Euryarchaeota	Methanococci	Methanococcales	Methanocaldococcaceae	Methanocaldococcus	Methanocaldococcus_infernus	50	13	110	13	1.1375	0.415006
60	Archaea	Euryarchaeota	Methanococci	Methanococcales	Methanocaldococcaceae	Methanocaldococcus	Methanocaldococcus_jannaschii	28	11	50	9	0.836501	0.976935
61	Archaea	Euryarchaeota	Methanococci	Methanococcales	Methanocaldococcaceae	Methanocaldococcus	Methanocaldococcus_vulcanius	9	1	68	11	2.91754	1.49824e-07	up
62	Archaea	Euryarchaeota	Methanococci	Methanococcales	Methanocaldococcaceae	Methanotorris	Methanotorris_igneus	76	9	135	8	0.828888	0.923711
63	Archaea	Euryarchaeota	Methanococci	Methanococcales	Methanococcaceae	Methanococcus	Methanococcus_aeolicus	102	11	196	5	0.942285	0.332813
64	Archaea	Euryarchaeota	Methanococci	Methanococcales	Methanococcaceae	Methanococcus	Methanococcus_maripaludis	633	5	592	28	-0.0966083	9.64824e-35	down
65	Archaea	Euryarchaeota	Methanococci	Methanococcales	Methanococcaceae	Methanococcus	Methanococcus_vannielii	53	9	43	4	-0.301656	5.08158e-05	down
66	Archaea	Euryarchaeota	Methanococci	Methanococcales	Methanococcaceae	Methanococcus	Methanococcus_voltae	1178	71	1172	40	-0.00736697	3.89619e-10	down
67	Archaea	Euryarchaeota	Methanococci	Methanococcales	Methanococcaceae	Methanothermococcus	Methanothermococcus_okinawensis	25	4	147	9	2.55582	4.59182e-14	up
68	Archaea	Euryarchaeota	Methanomicrobia	Methanocellales	Methanocellaceae	Methanocella	Methanocella_arvoryzae	867	62	2510	62	1.53358	2.36069e-17	up
69	Archaea	Euryarchaeota	Methanomicrobia	Methanocellales	Methanocellaceae	Methanocella	Methanocella_conradii	637	49	2498	97	1.97141	3.2081e-34	up
70	Archaea	Euryarchaeota	Methanomicrobia	Methanocellales	Methanocellaceae	Methanocella	Methanocella_paludicola	702	85	2567	62	1.87054	8.61137e-17	up
71	Archaea	Euryarchaeota	Methanomicrobia	Methanomicrobiales	Methanocorpusculaceae	Methanocorpusculum	Methanocorpusculum_labreanum	366	33	230	7	-0.67021	9.82065e-31	down
72	Archaea	Euryarchaeota	Methanomicrobia	Methanomicrobiales	Methanomicrobiaceae	Methanoculleus	Methanoculleus_bourgensis	108	12	230	7	1.0906	0.0501234
73	Archaea	Euryarchaeota	Methanomicrobia	Methanomicrobiales	Methanomicrobiaceae	Methanoculleus	Methanoculleus_marisnigri	119	15	307	14	1.36728	0.000530615	up
74	Archaea	Euryarchaeota	Methanomicrobia	Methanomicrobiales	Methanomicrobiaceae	Methanoplanus	Methanoplanus_petrolearius	377	11	1043	16	1.4681	2.90435e-27	up
75	Archaea	Euryarchaeota	Methanomicrobia	Methanomicrobiales	Methanoregulaceae	Methanoregula	Methanoregula_boonei	313	30	407	9	0.378866	0.00235255	up
76	Archaea	Euryarchaeota	Methanomicrobia	Methanomicrobiales	Methanoregulaceae	Methanosphaerula	Methanosphaerula_palustris	527	24	8155	266	3.95181	0	up
77	Archaea	Euryarchaeota	Methanomicrobia	Methanomicrobiales	Methanospirillaceae	Methanospirillum	Methanospirillum_hungatei	957	56	1772	105	0.888788	0.657211
78	Archaea	Euryarchaeota	Methanomicrobia	Methanosarcinales	Methanosaetaceae	Methanosaeta	Methanosaeta_concilii	640	9	2014	88	1.65392	1.58718e-24	up
79	Archaea	Euryarchaeota	Methanomicrobia	Methanosarcinales	Methanosaetaceae	Methanosaeta	Methanosaeta_harundinacea	148	26	622	21	2.07132	1.56824e-12	up
80	Archaea	Euryarchaeota	Methanomicrobia	Methanosarcinales	Methanosaetaceae	Methanosaeta	Methanosaeta_thermophila	3389	31	7762	203	1.19557	3.92069e-09	up
81	Archaea	Euryarchaeota	Methanomicrobia	Methanosarcinales	Methanosarcinaceae	Methanococcoides	Methanococcoides_burtonii	414	53	764	68	0.883942	0.836127
82	Archaea	Euryarchaeota	Methanomicrobia	Methanosarcinales	Methanosarcinaceae	Methanohalobium	Methanohalobium_evestigatum	329	34	361	43	0.133911	0.00340899	up
83	Archaea	Euryarchaeota	Methanomicrobia	Methanosarcinales	Methanosarcinaceae	Methanohalophilus	Methanohalophilus_mahii	99	6	164	10	0.728195	0.591873
84	Archaea	Euryarchaeota	Methanomicrobia	Methanosarcinales	Methanosarcinaceae	Methanolobus	Methanolobus_psychrophilus	1486	126	3053	174	1.03879	0.250618
85	Archaea	Euryarchaeota	Methanomicrobia	Methanosarcinales	Methanosarcinaceae	Methanosalsum	Methanosalsum_zhilinae	159	24	657	42	2.04687	1.25195e-07	up
86	Archaea	Euryarchaeota	Methanomicrobia	Methanosarcinales	Methanosarcinaceae	Methanosarcina	Methanosarcina_acetivorans	173	8	277	9	0.679114	0.167589
87	Archaea	Euryarchaeota	Methanomicrobia	Methanosarcinales	Methanosarcinaceae	Methanosarcina	Methanosarcina_barkeri	304	44	533	46	0.810064	0.956657
88	Archaea	Euryarchaeota	Methanomicrobia	Methanosarcinales	Methanosarcinaceae	Methanosarcina	Methanosarcina_mazei	97	10	362	26	1.89993	1.19894e-09	up
89	Archaea	Euryarchaeota	Methanopyri	Methanopyrales	Methanopyraceae	Methanopyrus	Methanopyrus_kandleri	428	48	1170	31	1.45083	6.96263e-08	up
90	Archaea	Euryarchaeota	Thermococci	Thermococcales	Thermococcaceae	Pyrococcus	Pyrococcus_abyssi	284	13	319	9	0.167665	1.74962e-08	up
91	Archaea	Euryarchaeota	Thermococci	Thermococcales	Thermococcaceae	Pyrococcus	Pyrococcus_furiosus	240	17	63	7	-1.92961	2.10464e-46	down
92	Archaea	Euryarchaeota	Thermococci	Thermococcales	Thermococcaceae	Pyrococcus	Pyrococcus_horikoshii	6	0	110	10	4.1964	3.02953e-29	up
93	Archaea	Euryarchaeota	Thermococci	Thermococcales	Thermococcaceae	Pyrococcus	Pyrococcus_yayanosii	769	19	694	10	-0.148048	5.81092e-37	down
94	Archaea	Euryarchaeota	Thermococci	Thermococcales	Thermococcaceae	Thermococcus	Thermococcus_barophilus	488	55	844	54	0.790362	0.869581
95	Archaea	Euryarchaeota	Thermococci	Thermococcales	Thermococcaceae	Thermococcus	Thermococcus_gammatolerans	30	4	249	10	3.05311	4.63495e-40	up
96	Archaea	Euryarchaeota	Thermococci	Thermococcales	Thermococcaceae	Thermococcus	Thermococcus_kodakarensis	199	15	954	25	2.26122	8.05619e-64	up
97	Archaea	Euryarchaeota	Thermococci	Thermococcales	Thermococcaceae	Thermococcus	Thermococcus_onnurineus	693	22	2243	67	1.6945	6.2295e-40	up
98	Archaea	Euryarchaeota	Thermococci	Thermococcales	Thermococcaceae	Thermococcus	Thermococcus_sibiricus	71	8	77	8	0.117039	0.00164981	up
99	Archaea	Euryarchaeota	Thermoplasmata	Thermoplasmatales	Picrophilaceae	Picrophilus	Picrophilus_torridus	388	28	313	17	-0.309894	2.97573e-12	down
100	Archaea	Euryarchaeota	Thermoplasmata	Thermoplasmatales	Thermoplasmataceae	Thermoplasma	Thermoplasma_acidophilum	620	19	1563	75	1.33398	1.25933e-07	up
101	Archaea	Euryarchaeota	Thermoplasmata	Thermoplasmatales	Thermoplasmataceae	Thermoplasma	Thermoplasma_volcanium	33	9	122	11	1.88634	0.00700386	up
102	Archaea	Euryarchaeota	unclassified	unclassified	unclassified	Aciduliprofundum	Aciduliprofundum_boonei	108	7	521	43	2.27025	5.14475e-21	up
103	Archaea	Korarchaeota	unclassified	unclassified	unclassified	unclassified	Candidatus_Korarchaeum_cryptofilum	555	37	932	26	0.747842	0.683694
104	Archaea	Nanoarchaeota	unclassified	unclassified	unclassified	unclassified	unclassified	487	71	333	12	-0.5484	7.4836e-08	down
105	Archaea	Thaumarchaeota	Thaumarchaeota_(class)	Cenarchaeales	Cenarchaeaceae	Cenarchaeum	Cenarchaeum_symbiosum	432	34	1684	23	1.96279	6.88213e-29	up
106	Archaea	Thaumarchaeota	Thaumarchaeota_(class)	Nitrosopumilales	Nitrosopumilaceae	Nitrosopumilus	Nitrosopumilus_maritimus	825	46	509	39	-0.696728	1.93591e-26	down
107	Archaea	unclassified	unclassified	unclassified	unclassified	unclassified	unclassified	307	34	329	11	0.0998489	1.09807e-06	up
108	Bacteria	Acidobacteria	Acidobacteriia	Acidobacteriales	Acidobacteriaceae	Acidobacterium	Acidobacterium_capsulatum	408	44	1861	46	2.18944	1.44636e-32	up
109	Bacteria	Acidobacteria	Acidobacteriia	Acidobacteriales	Acidobacteriaceae	Granulicella	Granulicella_mallensis	3889	400	10803	428	1.47396	2.77858e-08	up
110	Bacteria	Acidobacteria	Acidobacteriia	Acidobacteriales	Acidobacteriaceae	Granulicella	Granulicella_tundricola	1321	158	4615	114	1.8047	4.37154e-14	up
111	Bacteria	Acidobacteria	Acidobacteriia	Acidobacteriales	Acidobacteriaceae	Terriglobus	Terriglobus_roseus	1136	140	4851	156	2.09432	2.37404e-22	up
112	Bacteria	Acidobacteria	Acidobacteriia	Acidobacteriales	Acidobacteriaceae	Terriglobus	Terriglobus_saanensis	2916	250	3653	68	0.325091	2.98768e-05	up
113	Bacteria	Acidobacteria	Solibacteres	Solibacterales	Solibacteraceae	Candidatus_Solibacter	Candidatus_Solibacter_usitatus	508	73	1832	52	1.85052	7.00301e-12	up
114	Bacteria	Acidobacteria	unclassified	unclassified	unclassified	Candidatus_Chloracidobacterium	Candidatus_Chloracidobacterium_thermophilum	578	72	1824	44	1.65796	1.16033e-10	up
115	Bacteria	Acidobacteria	unclassified	unclassified	unclassified	Candidatus_Koribacter	Candidatus_Koribacter_versatilis	1483	107	2254	64	0.603969	0.101829
116	Bacteria	Actinobacteria	Actinobacteria	Acidimicrobiales	Acidimicrobiaceae	Acidimicrobium	Acidimicrobium_ferrooxidans	80	15	398	10	2.3147	1.36703e-15	up
117	Bacteria	Actinobacteria	Actinobacteria	Actinomycetales	Acidothermaceae	Acidothermus	Acidothermus_cellulolyticus	84	15	151	9	0.846087	0.773193
118	Bacteria	Actinobacteria	Actinobacteria	Actinomycetales	Actinomycetaceae	Arcanobacterium	Arcanobacterium_haemolyticum	733	18	439	19	-0.739592	5.24056e-52	down
119	Bacteria	Actinobacteria	Actinobacteria	Actinomycetales	Actinomycetaceae	Mobiluncus	Mobiluncus_curtisii	459	42	847	15	0.883868	0.416893
120	Bacteria	Actinobacteria	Actinobacteria	Actinomycetales	Beutenbergiaceae	Beutenbergia	Beutenbergia_cavernae	29	3	78	4	1.42742	0.00178022	up
121	Bacteria	Actinobacteria	Actinobacteria	Actinomycetales	Catenulisporaceae	Catenulispora	Catenulispora_acidiphila	150	21	421	11	1.48886	6.22539e-06	up
122	Bacteria	Actinobacteria	Actinobacteria	Actinomycetales	Cellulomonadaceae	Cellulomonas	Cellulomonas_fimi	5	1	8	2	0.678072	0.776343
123	Bacteria	Actinobacteria	Actinobacteria	Actinomycetales	Cellulomonadaceae	Cellulomonas	Cellvibrio_gilvus	17	3	26	2	0.612977	0.637572
124	Bacteria	Actinobacteria	Actinobacteria	Actinomycetales	Corynebacteriaceae	Corynebacterium	Corynebacterium_aurimucosum	318	42	1008	19	1.6644	1.34178e-09	up
125	Bacteria	Actinobacteria	Actinobacteria	Actinomycetales	Corynebacteriaceae	Corynebacterium	Corynebacterium_diphtheriae	421	23	835	17	0.987956	0.01911	up
126	Bacteria	Actinobacteria	Actinobacteria	Actinomycetales	Corynebacteriaceae	Corynebacterium	Corynebacterium_efficiens	563	39	2748	72	2.28718	2.48367e-69	up
127	Bacteria	Actinobacteria	Actinobacteria	Actinomycetales	Corynebacteriaceae	Corynebacterium	Corynebacterium_glutamicum	395	23	1084	33	1.45644	9.41704e-11	up
128	Bacteria	Actinobacteria	Actinobacteria	Actinomycetales	Corynebacteriaceae	Corynebacterium	Corynebacterium_jeikeium	23	4	90	4	1.96829	1.98956e-08	up
129	Bacteria	Actinobacteria	Actinobacteria	Actinomycetales	Corynebacteriaceae	Corynebacterium	Corynebacterium_kroppenstedtii	70	7	244	8	1.80145	8.07411e-11	up
130	Bacteria	Actinobacteria	Actinobacteria	Actinomycetales	Corynebacteriaceae	Corynebacterium	Corynebacterium_pseudotuberculosis	101	8	89	2	-0.182478	9.62378e-12	down
131	Bacteria	Actinobacteria	Actinobacteria	Actinomycetales	Corynebacteriaceae	Corynebacterium	Corynebacterium_resistens	54	6	250	7	2.2109	5.61144e-24	up
132	Bacteria	Actinobacteria	Actinobacteria	Actinomycetales	Corynebacteriaceae	Corynebacterium	Corynebacterium_ulcerans	74	5	173	5	1.22517	0.000385326	up
133	Bacteria	Actinobacteria	Actinobacteria	Actinomycetales	Corynebacteriaceae	Corynebacterium	Corynebacterium_urealyticum	18	3	196	6	3.44478	2.63841e-44	up
134	Bacteria	Actinobacteria	Actinobacteria	Actinomycetales	Corynebacteriaceae	Corynebacterium	Corynebacterium_variabile	143	17	807	18	2.49655	5.14625e-34	up
135	Bacteria	Actinobacteria	Actinobacteria	Actinomycetales	Dermabacteraceae	Brachybacterium	Brachybacterium_faecium	41	6	111	9	1.43686	0.0032999	up
136	Bacteria	Actinobacteria	Actinobacteria	Actinomycetales	Dermacoccaceae	Kytococcus	Kytococcus_sedentarius	33	4	94	5	1.51019	8.55456e-05	up
137	Bacteria	Actinobacteria	Actinobacteria	Actinomycetales	Glycomycetaceae	Stackebrandtia	Stackebrandtia_nassauensis	114	16	622	21	2.44788	5.99297e-25	up
138	Bacteria	Actinobacteria	Actinobacteria	Actinomycetales	Gordoniaceae	Gordonia	Gordonia_bronchialis	2	1	0	0	EP0	0.0011929	down
139	Bacteria	Actinobacteria	Actinobacteria	Actinomycetales	Gordoniaceae	Gordonia	Gordonia_polyisoprenivorans	4	1	31	3	2.9542	4.13802e-07	up
140	Bacteria	Actinobacteria	Actinobacteria	Actinomycetales	Intrasporangiaceae	Intrasporangium	Intrasporangium_calvum	79	13	136	8	0.783682	0.979861
141	Bacteria	Actinobacteria	Actinobacteria	Actinomycetales	Jonesiaceae	Jonesia	Jonesia_denitrificans	1362	125	4490	135	1.72099	2.94019e-19	up
142	Bacteria	Actinobacteria	Actinobacteria	Actinomycetales	Kineosporiaceae	Kineococcus	Kineococcus_radiotolerans	5	1	29	4	2.53605	3.01853e-05	up
143	Bacteria	Actinobacteria	Actinobacteria	Actinomycetales	Microbacteriaceae	Clavibacter	Clavibacter_michiganensis	103	15	196	10	0.928209	0.436241
144	Bacteria	Actinobacteria	Actinobacteria	Actinomycetales	Microbacteriaceae	Leifsonia	Leifsonia_xyli	31	4	178	5	2.52154	3.02765e-23	up
145	Bacteria	Actinobacteria	Actinobacteria	Actinomycetales	Microbacteriaceae	Microbacterium	Microbacterium_testaceum	724	103	1427	61	0.978924	0.233682
146	Bacteria	Actinobacteria	Actinobacteria	Actinomycetales	Micrococcaceae	Arthrobacter	Arthrobacter_arilaitensis	348	25	690	24	0.987509	0.0853545
147	Bacteria	Actinobacteria	Actinobacteria	Actinomycetales	Micrococcaceae	Arthrobacter	Arthrobacter_aurescens	8	1	99	2	3.62936	8.43715e-28	up
148	Bacteria	Actinobacteria	Actinobacteria	Actinomycetales	Micrococcaceae	Arthrobacter	Arthrobacter_chlorophenolicus	82	13	375	12	2.19319	6.92633e-15	up
149	Bacteria	Actinobacteria	Actinobacteria	Actinomycetales	Micrococcaceae	Arthrobacter	Arthrobacter_phenanthrenivorans	110	18	423	8	1.94315	1.5562e-11	up
150	Bacteria	Actinobacteria	Actinobacteria	Actinomycetales	Micrococcaceae	Kocuria	Kocuria_rhizophila	22	2	166	10	2.91561	5.1113e-25	up
151	Bacteria	Actinobacteria	Actinobacteria	Actinomycetales	Micrococcaceae	Micrococcus	Micrococcus_luteus	0	0	12	1	CP0	1.1886e-07	up
152	Bacteria	Actinobacteria	Actinobacteria	Actinomycetales	Micrococcaceae	Renibacterium	Renibacterium_salmoninarum	221	7	272	9	0.29956	2.11826e-05	up
153	Bacteria	Actinobacteria	Actinobacteria	Actinomycetales	Micrococcaceae	Rothia	Rothia_dentocariosa	568	20	1028	27	0.855877	0.422811
154	Bacteria	Actinobacteria	Actinobacteria	Actinomycetales	Micrococcaceae	Rothia	Rothia_mucilaginosa	1507	103	3463	98	1.20034	9.38335e-06	up
155	Bacteria	Actinobacteria	Actinobacteria	Actinomycetales	Micromonosporaceae	Actinoplanes	Actinoplanes_missouriensis	0	0	13	1	CP0	2.0013e-08	up
156	Bacteria	Actinobacteria	Actinobacteria	Actinomycetales	Micromonosporaceae	Salinispora	Salinispora_arenicola	24	5	27	2	0.169925	0.0372691	up
157	Bacteria	Actinobacteria	Actinobacteria	Actinomycetales	Micromonosporaceae	Salinispora	Salinispora_tropica	60	8	46	3	-0.383329	1.6271e-08	down
158	Bacteria	Actinobacteria	Actinobacteria	Actinomycetales	Mycobacteriaceae	Amycolicicoccus	Amycolicicoccus_subflavus	92	14	356	11	1.95217	3.73633e-12	up
159	Bacteria	Actinobacteria	Actinobacteria	Actinomycetales	Mycobacteriaceae	Mycobacterium	Mycobacterium_avium	0	0	13	2	CP0	7.60694e-08	up
160	Bacteria	Actinobacteria	Actinobacteria	Actinomycetales	Mycobacteriaceae	Mycobacterium	Mycobacterium_chubuense	1	0	1	0	0	0.45554
161	Bacteria	Actinobacteria	Actinobacteria	Actinomycetales	Mycobacteriaceae	Mycobacterium	Mycobacterium_gilvum	0	0	2	0	CP0	0.150364
162	Bacteria	Actinobacteria	Actinobacteria	Actinomycetales	Mycobacteriaceae	Mycobacterium	Mycobacterium_leprae	845	66	929	27	0.136727	1.80729e-11	up
163	Bacteria	Actinobacteria	Actinobacteria	Actinomycetales	Mycobacteriaceae	Mycobacterium	Mycobacterium_marinum	20	3	60	2	1.58496	0.000324907	up
164	Bacteria	Actinobacteria	Actinobacteria	Actinomycetales	Mycobacteriaceae	Mycobacterium	Mycobacterium_massiliense	30	3	21	1	-0.514573	1.64061e-08	down
165	Bacteria	Actinobacteria	Actinobacteria	Actinomycetales	Mycobacteriaceae	Mycobacterium	Mycobacterium_rhodesiae	153	25	86	4	-0.831123	1.87833e-15	down
166	Bacteria	Actinobacteria	Actinobacteria	Actinomycetales	Mycobacteriaceae	Mycobacterium	Mycobacterium_smegmatis	14	2	62	3	2.14684	6.52662e-08	up
167	Bacteria	Actinobacteria	Actinobacteria	Actinomycetales	Mycobacteriaceae	Mycobacterium	Mycobacterium_ulcerans	0	0	19	3	CP0	3.46996e-07	up
168	Bacteria	Actinobacteria	Actinobacteria	Actinomycetales	Nocardiaceae	Nocardia	Nocardia_brasiliensis	5	1	26	2	2.37851	5.63215e-06	up
169	Bacteria	Actinobacteria	Actinobacteria	Actinomycetales	Nocardiaceae	Nocardia	Nocardia_cyriacigeorgica	1	0	17	3	4.08746	6.19616e-06	up
170	Bacteria	Actinobacteria	Actinobacteria	Actinomycetales	Nocardiaceae	Nocardia	Nocardia_farcinica	2	0	13	2	2.70044	0.00378706	up
171	Bacteria	Actinobacteria	Actinobacteria	Actinomycetales	Nocardiaceae	Rhodococcus	Rhodococcus_equi	15	2	32	2	1.09311	0.351472
172	Bacteria	Actinobacteria	Actinobacteria	Actinomycetales	Nocardiaceae	Rhodococcus	Rhodococcus_erythropolis	686	67	1320	36	0.944257	0.200213
173	Bacteria	Actinobacteria	Actinobacteria	Actinomycetales	Nocardiaceae	Rhodococcus	Rhodococcus_jostii	19	3	41	3	1.10962	0.188007
174	Bacteria	Actinobacteria	Actinobacteria	Actinomycetales	Nocardiaceae	Rhodococcus	Rhodococcus_opacus	11	2	26	1	1.24101	0.183254
175	Bacteria	Actinobacteria	Actinobacteria	Actinomycetales	Nocardioidaceae	Kribbella	Kribbella_flavida	26	4	65	3	1.32193	0.0130106	up
176	Bacteria	Actinobacteria	Actinobacteria	Actinomycetales	Nocardiopsaceae	Nocardiopsis	Nocardiopsis_alba	63	9	239	8	1.92359	1.34561e-11	up
177	Bacteria	Actinobacteria	Actinobacteria	Actinomycetales	Nocardiopsaceae	Nocardiopsis	Nocardiopsis_dassonvillei	26	2	20	1	-0.378512	4.83771e-07	down
178	Bacteria	Actinobacteria	Actinobacteria	Actinomycetales	Nocardiopsaceae	Thermobifida	Thermobifida_fusca	44	8	363	4	3.04439	3.6994e-34	up
179	Bacteria	Actinobacteria	Actinobacteria	Actinomycetales	Promicromonosporaceae	Isoptericola	Isoptericola_variabilis	14	2	13	1	-0.106915	0.00509914	down
180	Bacteria	Actinobacteria	Actinobacteria	Actinomycetales	Promicromonosporaceae	Xylanimonas	Xylanimonas_cellulosilytica	22	3	20	2	-0.137504	0.00124498	down
181	Bacteria	Actinobacteria	Actinobacteria	Actinomycetales	Propionibacteriaceae	Microlunatus	Microlunatus_phosphovorus	67	9	181	3	1.43376	4.7752e-05	up
182	Bacteria	Actinobacteria	Actinobacteria	Actinomycetales	Propionibacteriaceae	Propionibacterium	Propionibacterium_acnes	2465	175	7448	197	1.59527	1.97464e-20	up
183	Bacteria	Actinobacteria	Actinobacteria	Actinomycetales	Propionibacteriaceae	Propionibacterium	Propionibacterium_freudenreichii	568	81	593	17	0.0621412	2.86111e-06	up
184	Bacteria	Actinobacteria	Actinobacteria	Actinomycetales	Propionibacteriaceae	Propionibacterium	Propionibacterium_propionicum	46	4	190	11	2.04629	6.74984e-15	up
185	Bacteria	Actinobacteria	Actinobacteria	Actinomycetales	Pseudonocardiaceae	Actinosynnema	Actinosynnema_mirum	0	0	24	2	CP0	8.06532e-12	up
186	Bacteria	Actinobacteria	Actinobacteria	Actinomycetales	Pseudonocardiaceae	Amycolatopsis	Amycolatopsis_mediterranei	107	13	86	5	-0.315202	9.24408e-10	down
187	Bacteria	Actinobacteria	Actinobacteria	Actinomycetales	Pseudonocardiaceae	Saccharomonospora	Saccharomonospora_viridis	12	2	112	3	3.22239	3.92659e-27	up
188	Bacteria	Actinobacteria	Actinobacteria	Actinomycetales	Pseudonocardiaceae	Saccharopolyspora	Saccharopolyspora_erythraea	1	0	7	1	2.80735	0.00873691	up
189	Bacteria	Actinobacteria	Actinobacteria	Actinomycetales	Pseudonocardiaceae	Thermobispora	Thermobispora_bispora	0	0	5	2	CP0	0.00117021	up
190	Bacteria	Actinobacteria	Actinobacteria	Actinomycetales	Sanguibacteraceae	Sanguibacter	Sanguibacter_keddieii	68	10	114	7	0.745427	0.880733
191	Bacteria	Actinobacteria	Actinobacteria	Actinomycetales	Segniliparaceae	Segniliparus	Segniliparus_rotundus	269	36	964	40	1.84143	4.31941e-11	up
192	Bacteria	Actinobacteria	Actinobacteria	Actinomycetales	Streptomycetaceae	Kitasatospora	Kitasatospora_setae	0	0	9	1	CP0	7.68965e-07	up
193	Bacteria	Actinobacteria	Actinobacteria	Actinomycetales	Streptomycetaceae	Streptomyces	Streptomyces_avermitilis	36	6	54	2	0.584963	0.400281
194	Bacteria	Actinobacteria	Actinobacteria	Actinomycetales	Streptomycetaceae	Streptomyces	Streptomyces_bingchenggensis	23	4	30	1	0.383329	0.150273
195	Bacteria	Actinobacteria	Actinobacteria	Actinomycetales	Streptomycetaceae	Streptomyces	Streptomyces_cattleya	0	0	88	8	CP0	7.12063e-18	up
196	Bacteria	Actinobacteria	Actinobacteria	Actinomycetales	Streptomycetaceae	Streptomyces	Streptomyces_coelicolor	2	0	0	0	EP0	0.00471878	down
197	Bacteria	Actinobacteria	Actinobacteria	Actinomycetales	Streptomycetaceae	Streptomyces	Streptomyces_flavogriseus	6	1	11	1	0.874469	0.719695
198	Bacteria	Actinobacteria	Actinobacteria	Actinomycetales	Streptomycetaceae	Streptomyces	Streptomyces_venezuelae	53	7	37	2	-0.518467	5.8905e-09	down
199	Bacteria	Actinobacteria	Actinobacteria	Actinomycetales	Streptomycetaceae	Streptomyces	Streptomyces_violaceusniger	1	0	36	2	5.16993	5.05095e-12	up
200	Bacteria	Actinobacteria	Actinobacteria	Actinomycetales	Streptosporangiaceae	Streptosporangium	Streptosporangium_roseum	1	0	9	0	3.16993	0.00259348	up
201	Bacteria	Actinobacteria	Actinobacteria	Actinomycetales	Thermomonosporaceae	Thermomonospora	Thermomonospora_curvata	8	1	513	31	6.00282	8.05953e-83	up
202	Bacteria	Actinobacteria	Actinobacteria	Actinomycetales	Tsukamurellaceae	Tsukamurella	Tsukamurella_paurometabola	2	0	25	2	3.64386	5.42418e-08	up
203	Bacteria	Actinobacteria	Actinobacteria	Actinomycetales	unclassified	Tropheryma	Tropheryma_whipplei	57	7	205	8	1.84659	8.16789e-13	up
204	Bacteria	Actinobacteria	Actinobacteria	Bifidobacteriales	Bifidobacteriaceae	Bifidobacterium	Bifidobacterium_adolescentis	72	9	206	6	1.51658	6.09117e-06	up
205	Bacteria	Actinobacteria	Actinobacteria	Bifidobacteriales	Bifidobacteriaceae	Bifidobacterium	Bifidobacterium_animalis	818	57	2547	55	1.63863	2.40438e-21	up
206	Bacteria	Actinobacteria	Actinobacteria	Bifidobacteriales	Bifidobacteriaceae	Bifidobacterium	Bifidobacterium_asteroides	1063	124	4862	162	2.19341	4.56001e-29	up
207	Bacteria	Actinobacteria	Actinobacteria	Bifidobacteriales	Bifidobacteriaceae	Bifidobacterium	Bifidobacterium_bifidum	721	82	1208	25	0.744549	0.812763
208	Bacteria	Actinobacteria	Actinobacteria	Bifidobacteriales	Bifidobacteriaceae	Bifidobacterium	Bifidobacterium_breve	301	38	1268	35	2.07472	5.31069e-22	up
209	Bacteria	Actinobacteria	Actinobacteria	Bifidobacteriales	Bifidobacteriaceae	Bifidobacterium	Bifidobacterium_dentium	877	76	1581	29	0.850189	0.614959
210	Bacteria	Actinobacteria	Actinobacteria	Bifidobacteriales	Bifidobacteriaceae	Bifidobacterium	Bifidobacterium_longum	800	99	2282	55	1.51223	4.1291e-08	up
211	Bacteria	Actinobacteria	Actinobacteria	Bifidobacteriales	Bifidobacteriaceae	Gardnerella	Gardnerella_vaginalis	1177	96	1290	40	0.132257	1.57732e-05	up
212	Bacteria	Actinobacteria	Actinobacteria	Coriobacteriales	Coriobacteriaceae	Atopobium	Atopobium_parvulum	1757	125	2393	76	0.445706	0.0121727	up
213	Bacteria	Actinobacteria	Actinobacteria	Coriobacteriales	Coriobacteriaceae	Coriobacterium	Coriobacterium_glomerans	495	13	915	17	0.886343	0.276412
214	Bacteria	Actinobacteria	Actinobacteria	Coriobacteriales	Coriobacteriaceae	Cryptobacterium	Cryptobacterium_curtum	251	13	750	26	1.5792	2.4379e-14	up
215	Bacteria	Actinobacteria	Actinobacteria	Coriobacteriales	Coriobacteriaceae	Eggerthella	Eggerthella_lenta	2572	374	9561	211	1.89427	2.91596e-13	up
216	Bacteria	Actinobacteria	Actinobacteria	Coriobacteriales	Coriobacteriaceae	Olsenella	Olsenella_uli	2819	416	10493	239	1.89617	2.29875e-13	up
217	Bacteria	Actinobacteria	Actinobacteria	Coriobacteriales	Coriobacteriaceae	Slackia	Slackia_heliotrinireducens	3084	391	10553	245	1.77478	2.67405e-13	up
218	Bacteria	Actinobacteria	Actinobacteria	Rubrobacterales	Rubrobacteraceae	Rubrobacter	Rubrobacter_xylanophilus	112	18	387	16	1.78883	2.59838e-07	up
219	Bacteria	Actinobacteria	Actinobacteria	Solirubrobacterales	Conexibacteraceae	Conexibacter	Conexibacter_woesei	443	60	984	41	1.15135	0.0216048	up
220	Bacteria	Aquificae	Aquificae	Aquificales	Aquificaceae	Aquifex	Aquifex_aeolicus	1230	33	1589	39	0.369461	1.6505e-16	up
221	Bacteria	Aquificae	Aquificae	Aquificales	Aquificaceae	Hydrogenobacter	Hydrogenobacter_thermophilus	767	69	1234	47	0.686044	0.444304
222	Bacteria	Aquificae	Aquificae	Aquificales	Aquificaceae	Thermocrinis	Thermocrinis_albus	1897	109	4323	126	1.18831	0.00518441	up
223	Bacteria	Aquificae	Aquificae	Aquificales	Desulfurobacteriaceae	Desulfurobacterium	Desulfurobacterium_thermolithotrophum	148	19	365	23	1.3023	0.033716	up
224	Bacteria	Aquificae	Aquificae	Aquificales	Desulfurobacteriaceae	Thermovibrio	Thermovibrio_ammonificans	1832	96	3096	56	0.756986	0.657211
225	Bacteria	Aquificae	Aquificae	Aquificales	Hydrogenothermaceae	Persephonella	Persephonella_marina	400	83	901	113	1.17153	0.330864
226	Bacteria	Aquificae	Aquificae	Aquificales	Hydrogenothermaceae	Sulfurihydrogenibium	Sulfurihydrogenibium_azorense	306	19	347	21	0.181404	6.92773e-10	up
227	Bacteria	Bacteroidetes	Bacteroidetes_(class)	Bacteroidetes_Order_II._Incertae_sedis	Rhodothermaceae	Rhodothermus	Rhodothermus_marinus	207	32	1053	34	2.3468	7.02708e-22	up
228	Bacteria	Bacteroidetes	Bacteroidetes_(class)	Bacteroidetes_Order_II._Incertae_sedis	Rhodothermaceae	Salinibacter	Salinibacter_ruber	566	88	1423	37	1.33006	0.00137879	up
229	Bacteria	Bacteroidetes	Bacteroidia	Bacteroidales	Bacteroidaceae	Bacteroides	Bacteroides_fragilis	2101	75	3794	257	0.852644	0.784195
230	Bacteria	Bacteroidetes	Bacteroidia	Bacteroidales	Bacteroidaceae	Bacteroides	Bacteroides_helcogenes	7329	100	17779	829	1.27849	1.27038e-09	up
231	Bacteria	Bacteroidetes	Bacteroidia	Bacteroidales	Bacteroidaceae	Bacteroides	Bacteroides_salanitronis	5648	183	8003	221	0.502801	4.16465e-07	up
232	Bacteria	Bacteroidetes	Bacteroidia	Bacteroidales	Bacteroidaceae	Bacteroides	Bacteroides_thetaiotaomicron	2587	178	5792	381	1.16278	0.0260524	up
233	Bacteria	Bacteroidetes	Bacteroidia	Bacteroidales	Bacteroidaceae	Bacteroides	Bacteroides_vulgatus	1741	39	2683	159	0.623931	0.0200032	up
234	Bacteria	Bacteroidetes	Bacteroidia	Bacteroidales	Porphyromonadaceae	Odoribacter	Odoribacter_splanchnicus	268	8	424	16	0.661831	0.0997564
235	Bacteria	Bacteroidetes	Bacteroidia	Bacteroidales	Porphyromonadaceae	Paludibacter	Paludibacter_propionicigenes	2414	52	1719	68	-0.489856	3.45039e-70	down
236	Bacteria	Bacteroidetes	Bacteroidia	Bacteroidales	Porphyromonadaceae	Parabacteroides	Parabacteroides_distasonis	2373	44	3176	66	0.420499	4.39594e-08	up
237	Bacteria	Bacteroidetes	Bacteroidia	Bacteroidales	Porphyromonadaceae	Porphyromonas	Porphyromonas_asaccharolytica	7415	90	16602	560	1.16284	9.13445e-06	up
238	Bacteria	Bacteroidetes	Bacteroidia	Bacteroidales	Porphyromonadaceae	Porphyromonas	Porphyromonas_gingivalis	3485	70	6234	174	0.838999	0.684326
239	Bacteria	Bacteroidetes	Bacteroidia	Bacteroidales	Porphyromonadaceae	Tannerella	Tannerella_forsythia	2182	84	2153	38	-0.0193028	5.10054e-37	down
240	Bacteria	Bacteroidetes	Bacteroidia	Bacteroidales	Prevotellaceae	Prevotella	Prevotella_denticola	57619	1079	190588	7315	1.72584	6.65539e-43	up
241	Bacteria	Bacteroidetes	Bacteroidia	Bacteroidales	Prevotellaceae	Prevotella	Prevotella_intermedia	8066	299	13783	379	0.772965	0.709918
242	Bacteria	Bacteroidetes	Bacteroidia	Bacteroidales	Prevotellaceae	Prevotella	Prevotella_melaninogenica	18758	1714	39222	2827	1.06416	0.209399
243	Bacteria	Bacteroidetes	Bacteroidia	Bacteroidales	Prevotellaceae	Prevotella	Prevotella_ruminicola	4607369	91175	2552164	97194	-0.852222	7.0275e-45	down
244	Bacteria	Bacteroidetes	Bacteroidia	Bacteroidales	Rikenellaceae	Alistipes	Alistipes_finegoldii	4499	507	6894	97	0.615737	0.225018
245	Bacteria	Bacteroidetes	Bacteroidia	Bacteroidales	unclassified	Candidatus_Azobacteroides	Candidatus_Azobacteroides_pseudotrichonymphae	41	3	35	3	-0.228269	1.35818e-06	down
246	Bacteria	Bacteroidetes	Cytophagia	Cytophagales	Cyclobacteriaceae	Belliella	Belliella_baltica	262	42	370	49	0.497958	0.303936
247	Bacteria	Bacteroidetes	Cytophagia	Cytophagales	Cyclobacteriaceae	Cyclobacterium	Cyclobacterium_marinum	267	22	299	29	0.163306	0.000330647	up
248	Bacteria	Bacteroidetes	Cytophagia	Cytophagales	Cytophagaceae	Cytophaga	Cytophaga_hutchinsonii	877	40	1030	30	0.231996	1.83242e-07	up
249	Bacteria	Bacteroidetes	Cytophagia	Cytophagales	Cytophagaceae	Dyadobacter	Dyadobacter_fermentans	1703	114	1379	32	-0.304456	5.43263e-28	down
250	Bacteria	Bacteroidetes	Cytophagia	Cytophagales	Cytophagaceae	Emticicia	Emticicia_oligotrophica	1569	72	2063	92	0.394898	0.000125672	up
251	Bacteria	Bacteroidetes	Cytophagia	Cytophagales	Cytophagaceae	Flexibacter	Flexibacter_litoralis	6485	252	5412	233	-0.260945	5.10606e-28	down
252	Bacteria	Bacteroidetes	Cytophagia	Cytophagales	Cytophagaceae	Leadbetterella	Leadbetterella_byssophila	468	41	747	61	0.6746	0.444362
253	Bacteria	Bacteroidetes	Cytophagia	Cytophagales	Cytophagaceae	Runella	Runella_slithyformis	1753	132	2098	27	0.259189	3.66361e-10	up
254	Bacteria	Bacteroidetes	Cytophagia	Cytophagales	Cytophagaceae	Spirosoma	Spirosoma_linguale	3267	36	3106	37	-0.0729086	8.64886e-42	down
255	Bacteria	Bacteroidetes	Cytophagia	Cytophagales	Flammeovirgaceae	Marivirga	Marivirga_tractuosa	495	81	822	100	0.73171	0.748861
256	Bacteria	Bacteroidetes	Flavobacteriia	Flavobacteriales	Blattabacteriaceae	Blattabacterium	Blattabacterium_punctulatus	1	0	24	3	4.58496	1.04383e-07	up
257	Bacteria	Bacteroidetes	Flavobacteriia	Flavobacteriales	Cryomorphaceae	Fluviicola	Fluviicola_taffensis	2735	253	1826	126	-0.582854	6.20685e-17	down
258	Bacteria	Bacteroidetes	Flavobacteriia	Flavobacteriales	Cryomorphaceae	unclassified	Owenweeksia_hongkongensis	280	34	410	24	0.550197	0.22614
259	Bacteria	Bacteroidetes	Flavobacteriia	Flavobacteriales	Flavobacteriaceae	Aequorivita	Aequorivita_sublithincola	494	13	626	36	0.341652	8.21785e-09	up
260	Bacteria	Bacteroidetes	Flavobacteriia	Flavobacteriales	Flavobacteriaceae	Capnocytophaga	Capnocytophaga_canimorsus	2464	56	2490	37	0.0151435	5.58109e-22	up
261	Bacteria	Bacteroidetes	Flavobacteriia	Flavobacteriales	Flavobacteriaceae	Capnocytophaga	Capnocytophaga_ochracea	3071	63	2983	110	-0.0419445	1.49597e-27	down
262	Bacteria	Bacteroidetes	Flavobacteriia	Flavobacteriales	Flavobacteriaceae	Cellulophaga	Cellulophaga_algicola	117	9	79	9	-0.566584	1.48999e-10	down
263	Bacteria	Bacteroidetes	Flavobacteriia	Flavobacteriales	Flavobacteriaceae	Cellulophaga	Cellulophaga_lytica	1477	74	984	33	-0.58594	1.81718e-38	down
264	Bacteria	Bacteroidetes	Flavobacteriia	Flavobacteriales	Flavobacteriaceae	Croceibacter	Croceibacter_atlanticus	206	27	96	13	-1.10154	1.67949e-12	down
265	Bacteria	Bacteroidetes	Flavobacteriia	Flavobacteriales	Flavobacteriaceae	Flavobacterium	Flavobacterium_branchiophilum	5209	86	4348	142	-0.260654	2.31177e-59	down
266	Bacteria	Bacteroidetes	Flavobacteriia	Flavobacteriales	Flavobacteriaceae	Flavobacterium	Flavobacterium_columnare	108	8	120	17	0.152003	0.00749672	up
267	Bacteria	Bacteroidetes	Flavobacteriia	Flavobacteriales	Flavobacteriaceae	Flavobacterium	Flavobacterium_indicum	277	33	237	26	-0.224999	7.85623e-06	down
268	Bacteria	Bacteroidetes	Flavobacteriia	Flavobacteriales	Flavobacteriaceae	Flavobacterium	Flavobacterium_johnsoniae	1063	91	1569	141	0.561704	0.162101
269	Bacteria	Bacteroidetes	Flavobacteriia	Flavobacteriales	Flavobacteriaceae	Flavobacterium	Flavobacterium_psychrophilum	3273	51	1646	71	-0.991649	5.20507e-132	down
270	Bacteria	Bacteroidetes	Flavobacteriia	Flavobacteriales	Flavobacteriaceae	Gramella	Gramella_forsetii	46	4	146	11	1.66626	2.65736e-07	up
271	Bacteria	Bacteroidetes	Flavobacteriia	Flavobacteriales	Flavobacteriaceae	Muricauda	Muricauda_ruestringensis	378	18	628	22	0.732378	0.5091
272	Bacteria	Bacteroidetes	Flavobacteriia	Flavobacteriales	Flavobacteriaceae	Ornithobacterium	Ornithobacterium_rhinotracheale	2174	17	1194	28	-0.864549	1.3659e-177	down
273	Bacteria	Bacteroidetes	Flavobacteriia	Flavobacteriales	Flavobacteriaceae	Psychroflexus	Psychroflexus_torquis	133	26	225	40	0.758499	0.841928
274	Bacteria	Bacteroidetes	Flavobacteriia	Flavobacteriales	Flavobacteriaceae	Riemerella	Riemerella_anatipestifer	199	18	243	11	0.288188	0.00464651	up
275	Bacteria	Bacteroidetes	Flavobacteriia	Flavobacteriales	Flavobacteriaceae	Robiginitalea	Robiginitalea_biformata	1020	94	1716	42	0.75048	0.788943
276	Bacteria	Bacteroidetes	Flavobacteriia	Flavobacteriales	Flavobacteriaceae	Weeksella	Weeksella_virosa	557	45	459	24	-0.279183	4.83694e-11	down
277	Bacteria	Bacteroidetes	Flavobacteriia	Flavobacteriales	Flavobacteriaceae	Zobellia	Zobellia_galactanivorans	2340	33	1471	41	-0.669711	8.43712e-92	down
278	Bacteria	Bacteroidetes	Flavobacteriia	Flavobacteriales	Flavobacteriaceae	Zunongwangia	Zunongwangia_profunda	97	16	60	5	-0.693022	3.69312e-07	down
279	Bacteria	Bacteroidetes	Flavobacteriia	Flavobacteriales	unclassified	Candidatus_Sulcia	Candidatus_Sulcia_muelleri	134	9	302	13	1.17232	0.000126067	up
280	Bacteria	Bacteroidetes	Sphingobacteriia	Sphingobacteriales	Saprospiraceae	Haliscomenobacter	Haliscomenobacter_hydrossis	2449	86	2050	13	-0.256569	2.74957e-58	down
281	Bacteria	Bacteroidetes	Sphingobacteriia	Sphingobacteriales	Saprospiraceae	Saprospira	Saprospira_grandis	1449	22	792	15	-0.871485	3.90879e-131	down
282	Bacteria	Bacteroidetes	Sphingobacteriia	Sphingobacteriales	Sphingobacteriaceae	Pedobacter	Pedobacter_heparinus	1304	84	1085	21	-0.265249	5.34193e-15	down
283	Bacteria	Bacteroidetes	Sphingobacteriia	Sphingobacteriales	Sphingobacteriaceae	Pedobacter	Pedobacter_saltans	773	65	475	58	-0.702541	4.50288e-12	down
284	Bacteria	Bacteroidetes	Sphingobacteriia	Sphingobacteriales	Sphingobacteriaceae	Solitalea	Solitalea_canadensis	285	43	479	46	0.749064	0.784195
285	Bacteria	Bacteroidetes	Sphingobacteriia	Sphingobacteriales	unclassified	Chitinophaga	Chitinophaga_pinensis	6655	415	8483	311	0.350136	0.000508291	up
286	Bacteria	Bacteroidetes	Sphingobacteriia	Sphingobacteriales	unclassified	Niastella	Niastella_koreensis	3172	73	1526	27	-1.05564	5.35091e-81	down
287	Bacteria	Bacteroidetes	unclassified	unclassified	unclassified	Candidatus_Amoebophilus	Candidatus_Amoebophilus_asiaticus	34	3	46	7	0.436099	0.211013
288	Bacteria	Caldiserica	Caldisericia	Caldisericales	Caldisericaceae	Caldisericum	Caldisericum_exile	30	3	158	12	2.39689	2.2864e-15	up
289	Bacteria	Chlamydiae	Chlamydiia	Chlamydiales	Chlamydiaceae	Chlamydia	Chlamydia_muridarum	1	0	5	1	2.32193	0.0753827
290	Bacteria	Chlamydiae	Chlamydiia	Chlamydiales	Chlamydiaceae	Chlamydia	Chlamydia_pecorum	60	4	133	11	1.14839	0.0325205	up
291	Bacteria	Chlamydiae	Chlamydiia	Chlamydiales	Chlamydiaceae	Chlamydia	Chlamydia_pneumoniae	5	0	42	2	3.07039	4.08669e-12	up
292	Bacteria	Chlamydiae	Chlamydiia	Chlamydiales	Chlamydiaceae	Chlamydia	Chlamydia_psittaci	5	1	4	1	-0.321928	0.101978
293	Bacteria	Chlamydiae	Chlamydiia	Chlamydiales	Chlamydiaceae	Chlamydia	Chlamydia_trachomatis	6	1	126	9	4.39232	2.54555e-35	up
294	Bacteria	Chlamydiae	Chlamydiia	Chlamydiales	Chlamydiaceae	Chlamydophila	Chlamydophila_abortus	0	0	1	0	CP0	0.25564
295	Bacteria	Chlamydiae	Chlamydiia	Chlamydiales	Chlamydiaceae	Chlamydophila	Chlamydophila_caviae	3	0	40	4	3.73697	9.72755e-13	up
296	Bacteria	Chlamydiae	Chlamydiia	Chlamydiales	Chlamydiaceae	Chlamydophila	Chlamydophila_felis	2	0	73	4	5.18982	7.35846e-21	up
297	Bacteria	Chlamydiae	Chlamydiia	Chlamydiales	Parachlamydiaceae	Candidatus_Protochlamydia	Candidatus_Protochlamydia_amoebophila	106	10	18	1	-2.558	1.55738e-52	down
298	Bacteria	Chlamydiae	Chlamydiia	Chlamydiales	Parachlamydiaceae	Parachlamydia	Parachlamydia_acanthamoebae	81	8	166	15	1.03519	0.299822
299	Bacteria	Chlamydiae	Chlamydiia	Chlamydiales	Simkaniaceae	Simkania	Simkania_negevensis	238	14	509	30	1.0967	0.048449	up
300	Bacteria	Chlamydiae	Chlamydiia	Chlamydiales	Waddliaceae	Waddlia	Waddlia_chondrophila	34	3	39	2	0.197939	0.00402787	up
301	Bacteria	Chlorobi	Chlorobia	Chlorobiales	Chlorobiaceae	Chlorobaculum	Chlorobaculum_parvum	380	40	767	13	1.01323	0.0871865
302	Bacteria	Chlorobi	Chlorobia	Chlorobiales	Chlorobiaceae	Chlorobaculum	Chlorobaculum_tepidum	434	56	554	9	0.352191	0.00254461	up
303	Bacteria	Chlorobi	Chlorobia	Chlorobiales	Chlorobiaceae	Chlorobium	Chlorobium_chlorochromatii	1847	53	1087	14	-0.764832	1.38199e-56	down
304	Bacteria	Chlorobi	Chlorobia	Chlorobiales	Chlorobiaceae	Chlorobium	Chlorobium_limicola	415	22	798	19	0.943277	0.100548
305	Bacteria	Chlorobi	Chlorobia	Chlorobiales	Chlorobiaceae	Chlorobium	Chlorobium_phaeobacteroides	350	7	697	23	0.993804	0.0339827	up
306	Bacteria	Chlorobi	Chlorobia	Chlorobiales	Chlorobiaceae	Chlorobium	Chlorobium_phaeovibrioides	768	27	2698	96	1.81271	6.9432e-42	up
307	Bacteria	Chlorobi	Chlorobia	Chlorobiales	Chlorobiaceae	Chloroherpeton	Chloroherpeton_thalassium	2276	90	2701	13	0.246993	1.87215e-18	up
308	Bacteria	Chlorobi	Chlorobia	Chlorobiales	Chlorobiaceae	Pelodictyon	Pelodictyon_luteolum	1320	139	4790	128	1.85949	1.10643e-20	up
309	Bacteria	Chlorobi	Chlorobia	Chlorobiales	Chlorobiaceae	Pelodictyon	Pelodictyon_phaeoclathratiforme	627	15	1269	39	1.01715	0.0245656	up
310	Bacteria	Chlorobi	Chlorobia	Chlorobiales	Chlorobiaceae	Prosthecochloris	Prosthecochloris_aestuarii	377	10	1169	35	1.63264	7.57761e-35	up
311	Bacteria	Chloroflexi	Anaerolineae	Anaerolineales	Anaerolineaceae	Anaerolinea	Anaerolinea_thermophila	1003	99	1303	47	0.377515	0.000186306	up
312	Bacteria	Chloroflexi	Caldilineae	Caldilineales	Caldilineaceae	Caldilinea	Caldilinea_aerophila	307	33	1176	27	1.93758	1.54152e-21	up
313	Bacteria	Chloroflexi	Chloroflexi	Chloroflexales	Chloroflexaceae	Chloroflexus	Chloroflexus_aggregans	1482	72	1413	25	-0.068784	8.1831e-21	down
314	Bacteria	Chloroflexi	Chloroflexi	Chloroflexales	Chloroflexaceae	Roseiflexus	Roseiflexus_castenholzii	75	6	428	13	2.51265	5.4289e-57	up
315	Bacteria	Chloroflexi	Chloroflexi	Herpetosiphonales	Herpetosiphonaceae	Herpetosiphon	Herpetosiphon_aurantiacus	3489	98	2215	82	-0.655507	1.10519e-45	down
316	Bacteria	Chloroflexi	Dehalococcoidetes	Dehalococcoidales	Dehalococcoidaceae	Dehalococcoides	Dehalococcoides_mccartyi	820	55	1205	47	0.555337	0.00769796	up
317	Bacteria	Chloroflexi	Dehalococcoidetes	unclassified	unclassified	Dehalogenimonas	Dehalogenimonas_lykanthroporepellens	161	17	299	6	0.893085	0.490298
318	Bacteria	Chloroflexi	Thermomicrobia	Sphaerobacterales	Sphaerobacteraceae	Sphaerobacter	Sphaerobacter_thermophilus	40	5	195	5	2.2854	6.39934e-22	up
319	Bacteria	Chloroflexi	Thermomicrobia	Thermomicrobiales	Thermomicrobiaceae	Thermomicrobium	Thermomicrobium_roseum	126	8	433	18	1.78094	4.7169e-14	up
320	Bacteria	Chrysiogenetes	Chrysiogenetes	Chrysiogenales	Chrysiogenaceae	Desulfurispirillum	Desulfurispirillum_indicum	2138	177	5736	141	1.42378	1.76473e-10	up
321	Bacteria	Cyanobacteria	Cyanobacteria_(class)	Chroococcales	unclassified	Acaryochloris	Acaryochloris_marina	549	18	1472	64	1.4229	3.95021e-11	up
322	Bacteria	Cyanobacteria	Cyanobacteria_(class)	Chroococcales	unclassified	Microcystis	Microcystis_aeruginosa	9	1	252	14	4.80735	1.49534e-69	up
323	Bacteria	Cyanobacteria	Cyanobacteria_(class)	Chroococcales	unclassified	Synechococcus	Synechococcus_elongatus	580	46	773	13	0.414416	9.40305e-05	up
324	Bacteria	Cyanobacteria	Cyanobacteria_(class)	Chroococcales	unclassified	Thermosynechococcus	Thermosynechococcus_elongatus	394	32	693	13	0.81466	0.832641
325	Bacteria	Cyanobacteria	Cyanobacteria_(class)	Chroococcales	unclassified	unclassified	cyanobacterium_UCYN-A	2	1	1	0	-1	0.0734362
326	Bacteria	Cyanobacteria	Cyanobacteria_(class)	Nostocales	Nostocaceae	Anabaena	Anabaena_variabilis	3	0	48	7	4	1.5523e-12	up
327	Bacteria	Cyanobacteria	Cyanobacteria_(class)	Nostocales	Nostocaceae	Nostoc	Nostoc_punctiforme	129	14	341	20	1.4024	0.00359276	up
328	Bacteria	Cyanobacteria	Cyanobacteria_(class)	Nostocales	Nostocaceae	Trichormus	Trichormus_azollae	0	0	42	6	CP0	3.60222e-11	up
329	Bacteria	Cyanobacteria	Cyanobacteria_(class)	Oscillatoriales	unclassified	Trichodesmium	Trichodesmium_erythraeum	675	25	761	38	0.173009	3.72274e-09	up
330	Bacteria	Cyanobacteria	Gloeobacteria	Gloeobacterales	unclassified	Gloeobacter	Gloeobacter_violaceus	57	8	241	4	2.08	3.72744e-16	up
331	Bacteria	Cyanobacteria	unclassified	Prochlorales	Prochlorococcaceae	Prochlorococcus	Prochlorococcus_marinus	1175	34	2388	120	1.02314	0.019038	up
332	Bacteria	Deferribacteres	Deferribacteres	Deferribacterales	Deferribacteraceae	Calditerrivibrio	Calditerrivibrio_nitroreducens	157	10	265	26	0.755228	0.711983
333	Bacteria	Deferribacteres	Deferribacteres	Deferribacterales	Deferribacteraceae	Deferribacter	Deferribacter_desulfuricans	345	15	285	29	-0.275634	4.67211e-11	down
334	Bacteria	Deferribacteres	Deferribacteres	Deferribacterales	Deferribacteraceae	Denitrovibrio	Denitrovibrio_acetiphilus	1315	121	2008	139	0.610696	0.242633
335	Bacteria	Deferribacteres	Deferribacteres	Deferribacterales	Deferribacteraceae	Flexistipes	Flexistipes_sinusarabici	117	11	172	7	0.5559	0.0851134
336	Bacteria	Deinococcus-Thermus	Deinococci	Deinococcales	Deinococcaceae	Deinococcus	Deinococcus_deserti	588	79	2436	52	2.05063	1.0176e-18	up
337	Bacteria	Deinococcus-Thermus	Deinococci	Deinococcales	Deinococcaceae	Deinococcus	Deinococcus_geothermalis	251	38	657	16	1.38821	0.000339701	up
338	Bacteria	Deinococcus-Thermus	Deinococci	Deinococcales	Deinococcaceae	Deinococcus	Deinococcus_gobiensis	298	41	634	5	1.08917	0.0461144	up
339	Bacteria	Deinococcus-Thermus	Deinococci	Deinococcales	Deinococcaceae	Deinococcus	Deinococcus_maricopensis	71	11	597	25	3.07184	8.78316e-33	up
340	Bacteria	Deinococcus-Thermus	Deinococci	Deinococcales	Deinococcaceae	Deinococcus	Deinococcus_proteolyticus	573	75	1725	41	1.58999	1.29678e-08	up
341	Bacteria	Deinococcus-Thermus	Deinococci	Deinococcales	Deinococcaceae	Deinococcus	Deinococcus_radiodurans	127	18	530	15	2.06116	2.89019e-16	up
342	Bacteria	Deinococcus-Thermus	Deinococci	Deinococcales	Trueperaceae	Truepera	Truepera_radiovictrix	384	52	1219	34	1.66652	1.31384e-08	up
343	Bacteria	Deinococcus-Thermus	Deinococci	Thermales	Thermaceae	Marinithermus	Marinithermus_hydrothermalis	30	6	77	6	1.3599	0.0327153	up
344	Bacteria	Deinococcus-Thermus	Deinococci	Thermales	Thermaceae	Meiothermus	Meiothermus_ruber	1064	131	1113	24	0.0649554	5.29242e-07	up
345	Bacteria	Deinococcus-Thermus	Deinococci	Thermales	Thermaceae	Meiothermus	Meiothermus_silvanus	87	17	309	9	1.82852	1.41004e-07	up
346	Bacteria	Deinococcus-Thermus	Deinococci	Thermales	Thermaceae	Oceanithermus	Oceanithermus_profundus	234	31	566	15	1.27429	0.00172987	up
347	Bacteria	Deinococcus-Thermus	Deinococci	Thermales	Thermaceae	Thermus	Thermus_scotoductus	292	43	661	22	1.17868	0.0240355	up
348	Bacteria	Deinococcus-Thermus	Deinococci	Thermales	Thermaceae	Thermus	Thermus_thermophilus	34	7	233	14	2.77672	6.58439e-18	up
349	Bacteria	Dictyoglomi	Dictyoglomia	Dictyoglomales	Dictyoglomaceae	Dictyoglomus	Dictyoglomus_thermophilum	36	2	98	14	1.44478	0.0141748	up
350	Bacteria	Dictyoglomi	Dictyoglomia	Dictyoglomales	Dictyoglomaceae	Dictyoglomus	Dictyoglomus_turgidum	81	11	206	19	1.34665	0.0405219	up
351	Bacteria	Elusimicrobia	Elusimicrobia	Elusimicrobiales	Elusimicrobiaceae	Elusimicrobium	Elusimicrobium_minutum	1315	78	1122	25	-0.22899	3.93152e-43	down
352	Bacteria	Fibrobacteres	Fibrobacteria	Fibrobacterales	Fibrobacteraceae	Fibrobacter	Fibrobacter_succinogenes	4705	74	4739	53	0.0103879	2.85129e-48	up
353	Bacteria	Firmicutes	Bacilli	Bacillales	Alicyclobacillaceae	Alicyclobacillus	Alicyclobacillus_acidocaldarius	932	120	1893	89	1.02227	0.132956
354	Bacteria	Firmicutes	Bacilli	Bacillales	Alicyclobacillaceae	Kyrpidia	Kyrpidia_tusciae	199	24	508	21	1.35206	0.000532549	up
355	Bacteria	Firmicutes	Bacilli	Bacillales	Bacillaceae	Amphibacillus	Amphibacillus_xylanus	26	8	8	2	-1.70044	6.01768e-05	down
356	Bacteria	Firmicutes	Bacilli	Bacillales	Bacillaceae	Anoxybacillus	Anoxybacillus_flavithermus	291	13	388	19	0.415037	0.000798289	up
357	Bacteria	Firmicutes	Bacilli	Bacillales	Bacillaceae	Bacillus	Bacillus_amyloliquefaciens	821	51	896	14	0.126117	2.02518e-19	up
358	Bacteria	Firmicutes	Bacilli	Bacillales	Bacillaceae	Bacillus	Bacillus_atrophaeus	100	4	114	4	0.189034	6.83906e-08	up
359	Bacteria	Firmicutes	Bacilli	Bacillales	Bacillaceae	Bacillus	Bacillus_cellulosilyticus	78	11	177	13	1.1822	0.115795
360	Bacteria	Firmicutes	Bacilli	Bacillales	Bacillaceae	Bacillus	Bacillus_cereus	10	1	19	3	0.925999	0.688829
361	Bacteria	Firmicutes	Bacilli	Bacillales	Bacillaceae	Bacillus	Bacillus_clausii	371	9	1060	17	1.51457	2.39185e-18	up
362	Bacteria	Firmicutes	Bacilli	Bacillales	Bacillaceae	Bacillus	Bacillus_coagulans	610	49	659	8	0.111469	2.82809e-10	up
363	Bacteria	Firmicutes	Bacilli	Bacillales	Bacillaceae	Bacillus	Bacillus_cytotoxicus	27	3	16	2	-0.754888	1.67738e-08	down
364	Bacteria	Firmicutes	Bacilli	Bacillales	Bacillaceae	Bacillus	Bacillus_halodurans	67	5	140	4	1.06319	0.046299	up
365	Bacteria	Firmicutes	Bacilli	Bacillales	Bacillaceae	Bacillus	Bacillus_licheniformis	363	29	246	7	-0.561311	1.13197e-31	down
366	Bacteria	Firmicutes	Bacilli	Bacillales	Bacillaceae	Bacillus	Bacillus_megaterium	395	32	611	28	0.62932	0.244515
367	Bacteria	Firmicutes	Bacilli	Bacillales	Bacillaceae	Bacillus	Bacillus_pseudofirmus	79	9	63	7	-0.326501	7.47446e-06	down
368	Bacteria	Firmicutes	Bacilli	Bacillales	Bacillaceae	Bacillus	Bacillus_pumilus	517	51	626	28	0.275998	0.0055511	up
369	Bacteria	Firmicutes	Bacilli	Bacillales	Bacillaceae	Bacillus	Bacillus_selenitireducens	779	14	2383	91	1.61308	2.36886e-21	up
370	Bacteria	Firmicutes	Bacilli	Bacillales	Bacillaceae	Bacillus	Bacillus_subtilis	99	3	221	8	1.15855	0.000680051	up
371	Bacteria	Firmicutes	Bacilli	Bacillales	Bacillaceae	Bacillus	Bacillus_thuringiensis	108	17	227	29	1.07166	0.45554
372	Bacteria	Firmicutes	Bacilli	Bacillales	Bacillaceae	Bacillus	Bacillus_weihenstephanensis	46	14	9	2	-2.35364	1.11671e-08	down
373	Bacteria	Firmicutes	Bacilli	Bacillales	Bacillaceae	Geobacillus	Geobacillus_kaustophilus	73	10	40	1	-0.867896	3.89702e-16	down
374	Bacteria	Firmicutes	Bacilli	Bacillales	Bacillaceae	Geobacillus	Geobacillus_thermodenitrificans	411	34	203	9	-1.01766	7.06099e-50	down
375	Bacteria	Firmicutes	Bacilli	Bacillales	Bacillaceae	Geobacillus	Geobacillus_thermoglucosidasius	35	2	21	1	-0.736966	5.89846e-13	down
376	Bacteria	Firmicutes	Bacilli	Bacillales	Bacillaceae	Geobacillus	Geobacillus_thermoleovorans	8	1	2	0	-2	9.9546e-07	down
377	Bacteria	Firmicutes	Bacilli	Bacillales	Bacillaceae	Halobacillus	Halobacillus_halophilus	59	8	113	12	0.937536	0.703582
378	Bacteria	Firmicutes	Bacilli	Bacillales	Bacillaceae	Lysinibacillus	Lysinibacillus_sphaericus	148	21	231	23	0.642296	0.510476
379	Bacteria	Firmicutes	Bacilli	Bacillales	Bacillaceae	Oceanobacillus	Oceanobacillus_iheyensis	385	48	214	35	-0.847248	3.30718e-07	down
380	Bacteria	Firmicutes	Bacilli	Bacillales	Listeriaceae	Listeria	Listeria_innocua	59	7	10	1	-2.56071	8.38009e-28	down
381	Bacteria	Firmicutes	Bacilli	Bacillales	Listeriaceae	Listeria	Listeria_ivanovii	11	3	4	0	-1.45943	2.29298e-05	down
382	Bacteria	Firmicutes	Bacilli	Bacillales	Listeriaceae	Listeria	Listeria_monocytogenes	647	75	784	46	0.277088	0.0146222	up
383	Bacteria	Firmicutes	Bacilli	Bacillales	Listeriaceae	Listeria	Listeria_seeligeri	2	0	11	1	2.45943	0.00419113	up
384	Bacteria	Firmicutes	Bacilli	Bacillales	Listeriaceae	Listeria	Listeria_welshimeri	23	3	4	0	-2.52356	7.55852e-15	down
385	Bacteria	Firmicutes	Bacilli	Bacillales	Paenibacillaceae	Brevibacillus	Brevibacillus_brevis	1685	104	3129	59	0.892953	0.613213
386	Bacteria	Firmicutes	Bacilli	Bacillales	Paenibacillaceae	Paenibacillus	Paenibacillus_mucilaginosus	6529	818	16007	294	1.29377	0.000347123	up
387	Bacteria	Firmicutes	Bacilli	Bacillales	Paenibacillaceae	Paenibacillus	Paenibacillus_polymyxa	1061	22	1470	72	0.470391	8.21769e-05	up
388	Bacteria	Firmicutes	Bacilli	Bacillales	Paenibacillaceae	Paenibacillus	Paenibacillus_terrae	178	5	578	18	1.69919	2.66444e-33	up
389	Bacteria	Firmicutes	Bacilli	Bacillales	Planococcaceae	Solibacillus	Solibacillus_silvestris	81	4	85	3	0.0695409	2.64513e-08	up
390	Bacteria	Firmicutes	Bacilli	Bacillales	Staphylococcaceae	Macrococcus	Macrococcus_caseolyticus	142	12	420	43	1.5645	0.000186326	up
391	Bacteria	Firmicutes	Bacilli	Bacillales	Staphylococcaceae	Staphylococcus	Staphylococcus_aureus	986	125	660	76	-0.579122	1.69382e-08	down
392	Bacteria	Firmicutes	Bacilli	Bacillales	Staphylococcaceae	Staphylococcus	Staphylococcus_carnosus	51	8	43	5	-0.246161	0.00131024	down
393	Bacteria	Firmicutes	Bacilli	Bacillales	Staphylococcaceae	Staphylococcus	Staphylococcus_epidermidis	43	10	130	23	1.5961	0.12342
394	Bacteria	Firmicutes	Bacilli	Bacillales	Staphylococcaceae	Staphylococcus	Staphylococcus_haemolyticus	10	2	11	2	0.137504	0.214705
395	Bacteria	Firmicutes	Bacilli	Bacillales	Staphylococcaceae	Staphylococcus	Staphylococcus_lugdunensis	29	8	22	3	-0.398549	0.0185094	down
396	Bacteria	Firmicutes	Bacilli	Bacillales	Staphylococcaceae	Staphylococcus	Staphylococcus_pseudintermedius	791	20	439	42	-0.849457	2.32596e-39	down
397	Bacteria	Firmicutes	Bacilli	Bacillales	Staphylococcaceae	Staphylococcus	Staphylococcus_saprophyticus	7	2	11	1	0.652077	0.632718
398	Bacteria	Firmicutes	Bacilli	Bacillales	unclassified	Exiguobacterium	Exiguobacterium_antarcticum	210	8	198	10	-0.0848889	4.56421e-21	down
399	Bacteria	Firmicutes	Bacilli	Bacillales	unclassified	Exiguobacterium	Exiguobacterium_sibiricum	210	8	269	10	0.357217	3.72003e-05	up
400	Bacteria	Firmicutes	Bacilli	Lactobacillales	Aerococcaceae	Aerococcus	Aerococcus_urinae	19	2	96	5	2.33703	2.67405e-13	up
401	Bacteria	Firmicutes	Bacilli	Lactobacillales	Enterococcaceae	Enterococcus	Enterococcus_faecalis	296	44	270	20	-0.132638	0.000186326	down
402	Bacteria	Firmicutes	Bacilli	Lactobacillales	Enterococcaceae	Enterococcus	Enterococcus_faecium	55	8	119	8	1.11346	0.280596
403	Bacteria	Firmicutes	Bacilli	Lactobacillales	Enterococcaceae	Enterococcus	Enterococcus_hirae	130	25	56	7	-1.21501	1.49284e-08	down
404	Bacteria	Firmicutes	Bacilli	Lactobacillales	Enterococcaceae	Melissococcus	Melissococcus_plutonius	179	12	347	18	0.954976	0.302265
405	Bacteria	Firmicutes	Bacilli	Lactobacillales	Lactobacillaceae	Lactobacillus	Lactobacillus_acidophilus	124	21	40	4	-1.63227	2.04795e-14	down
406	Bacteria	Firmicutes	Bacilli	Lactobacillales	Lactobacillaceae	Lactobacillus	Lactobacillus_amylovorus	15	3	10	1	-0.584963	0.00359276	down
407	Bacteria	Firmicutes	Bacilli	Lactobacillales	Lactobacillaceae	Lactobacillus	Lactobacillus_brevis	76	4	33	2	-1.20353	3.72209e-35	down
408	Bacteria	Firmicutes	Bacilli	Lactobacillales	Lactobacillaceae	Lactobacillus	Lactobacillus_buchneri	202	18	311	10	0.622559	0.29238
409	Bacteria	Firmicutes	Bacilli	Lactobacillales	Lactobacillaceae	Lactobacillus	Lactobacillus_casei	128	11	241	10	0.912889	0.651549
410	Bacteria	Firmicutes	Bacilli	Lactobacillales	Lactobacillaceae	Lactobacillus	Lactobacillus_crispatus	2	0	2	0	0	0.396427
411	Bacteria	Firmicutes	Bacilli	Lactobacillales	Lactobacillaceae	Lactobacillus	Lactobacillus_delbrueckii	5991	357	6398	50	0.0948242	8.00345e-18	up
412	Bacteria	Firmicutes	Bacilli	Lactobacillales	Lactobacillaceae	Lactobacillus	Lactobacillus_fermentum	291	19	483	10	0.731004	0.625029
413	Bacteria	Firmicutes	Bacilli	Lactobacillales	Lactobacillaceae	Lactobacillus	Lactobacillus_gasseri	31	8	22	2	-0.494765	0.003207	down
414	Bacteria	Firmicutes	Bacilli	Lactobacillales	Lactobacillaceae	Lactobacillus	Lactobacillus_helveticus	336	30	158	8	-1.08854	4.33781e-24	down
415	Bacteria	Firmicutes	Bacilli	Lactobacillales	Lactobacillaceae	Lactobacillus	Lactobacillus_johnsonii	91	23	31	5	-1.5536	1.16318e-07	down
416	Bacteria	Firmicutes	Bacilli	Lactobacillales	Lactobacillaceae	Lactobacillus	Lactobacillus_kefiranofaciens	6	2	5	1	-0.263034	0.115612
417	Bacteria	Firmicutes	Bacilli	Lactobacillales	Lactobacillaceae	Lactobacillus	Lactobacillus_plantarum	184	15	275	17	0.579726	0.0668351
418	Bacteria	Firmicutes	Bacilli	Lactobacillales	Lactobacillaceae	Lactobacillus	Lactobacillus_reuteri	42	6	97	7	1.2076	0.152117
419	Bacteria	Firmicutes	Bacilli	Lactobacillales	Lactobacillaceae	Lactobacillus	Lactobacillus_rhamnosus	42	7	12	2	-1.80735	3.02354e-17	down
420	Bacteria	Firmicutes	Bacilli	Lactobacillales	Lactobacillaceae	Lactobacillus	Lactobacillus_ruminis	268	12	558	16	1.05803	0.00051768	up
421	Bacteria	Firmicutes	Bacilli	Lactobacillales	Lactobacillaceae	Lactobacillus	Lactobacillus_sakei	39	2	9	1	-2.11548	3.16213e-27	down
422	Bacteria	Firmicutes	Bacilli	Lactobacillales	Lactobacillaceae	Lactobacillus	Lactobacillus_salivarius	278	81	89	16	-1.64321	3.96943e-05	down
423	Bacteria	Firmicutes	Bacilli	Lactobacillales	Lactobacillaceae	Lactobacillus	Lactobacillus_sanfranciscensis	296	8	330	27	0.156869	2.49933e-05	up
424	Bacteria	Firmicutes	Bacilli	Lactobacillales	Lactobacillaceae	Pediococcus	Pediococcus_claussenii	25	4	10	1	-1.32193	9.58068e-09	down
425	Bacteria	Firmicutes	Bacilli	Lactobacillales	Lactobacillaceae	Pediococcus	Pediococcus_pentosaceus	17	3	3	1	-2.5025	1.75311e-09	down
426	Bacteria	Firmicutes	Bacilli	Lactobacillales	Leuconostocaceae	Leuconostoc	Leuconostoc_citreum	19	2	24	3	0.337035	0.116302
427	Bacteria	Firmicutes	Bacilli	Lactobacillales	Leuconostocaceae	Leuconostoc	Leuconostoc_gasicomitatum	55	3	77	5	0.485427	0.0462999	up
428	Bacteria	Firmicutes	Bacilli	Lactobacillales	Leuconostocaceae	Leuconostoc	Leuconostoc_mesenteroides	38	5	66	6	0.796467	0.905227
429	Bacteria	Firmicutes	Bacilli	Lactobacillales	Leuconostocaceae	Oenococcus	Oenococcus_oeni	169	15	293	18	0.793877	0.930182
430	Bacteria	Firmicutes	Bacilli	Lactobacillales	Leuconostocaceae	Weissella	Weissella_koreensis	17	2	82	5	2.27009	3.12953e-08	up
431	Bacteria	Firmicutes	Bacilli	Lactobacillales	Streptococcaceae	Lactococcus	Lactococcus_garvieae	58	9	70	4	0.271302	0.0510928
432	Bacteria	Firmicutes	Bacilli	Lactobacillales	Streptococcaceae	Lactococcus	Lactococcus_lactis	499	58	228	20	-1.13001	2.25474e-18	down
433	Bacteria	Firmicutes	Bacilli	Lactobacillales	Streptococcaceae	Streptococcus	Streptococcus_agalactiae	12	2	38	4	1.66297	0.00453965	up
434	Bacteria	Firmicutes	Bacilli	Lactobacillales	Streptococcaceae	Streptococcus	Streptococcus_dysgalactiae	6	1	29	4	2.27302	0.000739255	up
435	Bacteria	Firmicutes	Bacilli	Lactobacillales	Streptococcaceae	Streptococcus	Streptococcus_equi	893	83	1918	97	1.10287	0.110295
436	Bacteria	Firmicutes	Bacilli	Lactobacillales	Streptococcaceae	Streptococcus	Streptococcus_gallolyticus	127	22	142	12	0.161062	0.0359113	up
437	Bacteria	Firmicutes	Bacilli	Lactobacillales	Streptococcaceae	Streptococcus	Streptococcus_gordonii	57	4	28	2	-1.02554	1.56235e-23	down
438	Bacteria	Firmicutes	Bacilli	Lactobacillales	Streptococcaceae	Streptococcus	Streptococcus_infantarius	381	67	75	11	-2.34483	6.99467e-20	down
439	Bacteria	Firmicutes	Bacilli	Lactobacillales	Streptococcaceae	Streptococcus	Streptococcus_intermedius	8	1	32	3	2	0.000397256	up
440	Bacteria	Firmicutes	Bacilli	Lactobacillales	Streptococcaceae	Streptococcus	Streptococcus_macedonicus	28	2	3	0	-3.22239	6.43538e-23	down
441	Bacteria	Firmicutes	Bacilli	Lactobacillales	Streptococcaceae	Streptococcus	Streptococcus_mitis	2	1	0	0	EP0	0.0613814
442	Bacteria	Firmicutes	Bacilli	Lactobacillales	Streptococcaceae	Streptococcus	Streptococcus_mutans	70	4	93	6	0.409876	0.00605834	up
443	Bacteria	Firmicutes	Bacilli	Lactobacillales	Streptococcaceae	Streptococcus	Streptococcus_oralis	48	7	111	7	1.20945	0.122294
444	Bacteria	Firmicutes	Bacilli	Lactobacillales	Streptococcaceae	Streptococcus	Streptococcus_parasanguinis	125	19	162	13	0.374066	0.124343
445	Bacteria	Firmicutes	Bacilli	Lactobacillales	Streptococcaceae	Streptococcus	Streptococcus_parauberis	36	6	10	2	-1.848	1.09052e-10	down
446	Bacteria	Firmicutes	Bacilli	Lactobacillales	Streptococcaceae	Streptococcus	Streptococcus_pasteurianus	3	1	7	1	1.22239	0.62405
447	Bacteria	Firmicutes	Bacilli	Lactobacillales	Streptococcaceae	Streptococcus	Streptococcus_pneumoniae	24	3	151	14	2.65344	1.59126e-16	up
448	Bacteria	Firmicutes	Bacilli	Lactobacillales	Streptococcaceae	Streptococcus	Streptococcus_pseudopneumoniae	7	0	21	2	1.58496	0.0114791	up
449	Bacteria	Firmicutes	Bacilli	Lactobacillales	Streptococcaceae	Streptococcus	Streptococcus_pyogenes	57	6	159	15	1.47999	0.0031338	up
450	Bacteria	Firmicutes	Bacilli	Lactobacillales	Streptococcaceae	Streptococcus	Streptococcus_salivarius	510	63	384	28	-0.409391	9.44534e-08	down
451	Bacteria	Firmicutes	Bacilli	Lactobacillales	Streptococcaceae	Streptococcus	Streptococcus_sanguinis	1108	43	2000	96	0.852042	0.747825
452	Bacteria	Firmicutes	Bacilli	Lactobacillales	Streptococcaceae	Streptococcus	Streptococcus_suis	284	9	600	44	1.07907	0.0115186	up
453	Bacteria	Firmicutes	Bacilli	Lactobacillales	Streptococcaceae	Streptococcus	Streptococcus_thermophilus	50	4	112	5	1.1635	0.0546141
454	Bacteria	Firmicutes	Bacilli	Lactobacillales	Streptococcaceae	Streptococcus	Streptococcus_uberis	8	2	4	0	-1	0.00121207	down
455	Bacteria	Firmicutes	Clostridia	Clostridiales	Clostridiaceae	Alkaliphilus	Alkaliphilus_metalliredigens	390	44	292	40	-0.417506	6.23051e-06	down
456	Bacteria	Firmicutes	Clostridia	Clostridiales	Clostridiaceae	Alkaliphilus	Alkaliphilus_oremlandii	288	9	58	6	-2.31194	5.82236e-131	down
457	Bacteria	Firmicutes	Clostridia	Clostridiales	Clostridiaceae	Clostridium	Clostridium_acetobutylicum	50	16	84	10	0.748461	0.890615
458	Bacteria	Firmicutes	Clostridia	Clostridiales	Clostridiaceae	Clostridium	Clostridium_acidurici	121	32	156	28	0.366539	0.423922
459	Bacteria	Firmicutes	Clostridia	Clostridiales	Clostridiaceae	Clostridium	Clostridium_beijerinckii	1695	556	932	169	-0.862883	0.00717052	down
460	Bacteria	Firmicutes	Clostridia	Clostridiales	Clostridiaceae	Clostridium	Clostridium_botulinum	4073	1312	2707	502	-0.589397	0.0214679	down
461	Bacteria	Firmicutes	Clostridia	Clostridiales	Clostridiaceae	Clostridium	Clostridium_cellulolyticum	217	37	210	26	-0.0473057	0.00728161	down
462	Bacteria	Firmicutes	Clostridia	Clostridiales	Clostridiaceae	Clostridium	Clostridium_cellulovorans	1074	330	773	140	-0.474454	0.0352336	down
463	Bacteria	Firmicutes	Clostridia	Clostridiales	Clostridiaceae	Clostridium	Clostridium_clariflavum	699	72	450	59	-0.635367	1.76995e-09	down
464	Bacteria	Firmicutes	Clostridia	Clostridiales	Clostridiaceae	Clostridium	Clostridium_kluyveri	71	5	70	12	-0.0204641	0.00706705	down
465	Bacteria	Firmicutes	Clostridia	Clostridiales	Clostridiaceae	Clostridium	Clostridium_ljungdahlii	41	10	35	6	-0.228269	0.0352493	down
466	Bacteria	Firmicutes	Clostridia	Clostridiales	Clostridiaceae	Clostridium	Clostridium_novyi	17	9	2	0	-3.08746	5.05443e-05	down
467	Bacteria	Firmicutes	Clostridia	Clostridiales	Clostridiaceae	Clostridium	Clostridium_perfringens	604	225	67	12	-3.17232	1.06397e-09	down
468	Bacteria	Firmicutes	Clostridia	Clostridiales	Clostridiaceae	Clostridium	Clostridium_phytofermentans	1736	291	2359	348	0.442408	0.252153
469	Bacteria	Firmicutes	Clostridia	Clostridiales	Clostridiaceae	Clostridium	Clostridium_saccharolyticum	1432	34	1576	61	0.138236	2.14257e-21	up
470	Bacteria	Firmicutes	Clostridia	Clostridiales	Clostridiaceae	Clostridium	Clostridium_tetani	5	1	3	1	-0.736966	0.0319079	down
471	Bacteria	Firmicutes	Clostridia	Clostridiales	Clostridiaceae	Clostridium	Clostridium_thermocellum	498	25	527	35	0.0816572	7.54129e-10	up
472	Bacteria	Firmicutes	Clostridia	Clostridiales	Clostridiales_Family_XI._Incertae_Sedis	Anaerococcus	Anaerococcus_prevotii	312	16	234	25	-0.415037	2.55194e-15	down
473	Bacteria	Firmicutes	Clostridia	Clostridiales	Clostridiales_Family_XI._Incertae_Sedis	Finegoldia	Finegoldia_magna	531	36	642	56	0.273861	0.00073605	up
474	Bacteria	Firmicutes	Clostridia	Clostridiales	Clostridiales_Family_XVII._Incertae_Sedis	Sulfobacillus	Sulfobacillus_acidophilus	1385	80	1134	22	-0.288465	5.68893e-28	down
475	Bacteria	Firmicutes	Clostridia	Clostridiales	Clostridiales_Family_XVII._Incertae_Sedis	Thermaerobacter	Thermaerobacter_marianensis	36	7	407	23	3.49896	9.20081e-36	up
476	Bacteria	Firmicutes	Clostridia	Clostridiales	Clostridiales_Family_XVIII._Incertae_Sedis	Symbiobacterium	Symbiobacterium_thermophilum	76	11	897	44	3.56104	7.68116e-53	up
477	Bacteria	Firmicutes	Clostridia	Clostridiales	Eubacteriaceae	Acetobacterium	Acetobacterium_woodii	248	4	348	13	0.488747	0.000290346	up
478	Bacteria	Firmicutes	Clostridia	Clostridiales	Eubacteriaceae	Eubacterium	Eubacterium_eligens	1761	195	3255	338	0.886263	0.809417
479	Bacteria	Firmicutes	Clostridia	Clostridiales	Eubacteriaceae	Eubacterium	Eubacterium_limosum	975	30	1214	18	0.316294	3.33993e-10	up
480	Bacteria	Firmicutes	Clostridia	Clostridiales	Eubacteriaceae	Eubacterium	Eubacterium_rectale	2167	132	3454	225	0.672569	0.302102
481	Bacteria	Firmicutes	Clostridia	Clostridiales	Heliobacteriaceae	Heliobacterium	Heliobacterium_modesticaldum	490	54	925	26	0.916672	0.3666
482	Bacteria	Firmicutes	Clostridia	Clostridiales	Lachnospiraceae	Cellulosilyticum	Cellulosilyticum_lentocellum	368	100	296	32	-0.314109	0.00291393	down
483	Bacteria	Firmicutes	Clostridia	Clostridiales	Lachnospiraceae	Roseburia	Roseburia_hominis	1659	59	2858	61	0.784692	0.805021
484	Bacteria	Firmicutes	Clostridia	Clostridiales	Oscillospiraceae	Oscillibacter	Oscillibacter_valericigenes	1959	173	5378	147	1.45695	2.90117e-08	up
485	Bacteria	Firmicutes	Clostridia	Clostridiales	Peptococcaceae	Candidatus_Desulforudis	Candidatus_Desulforudis_audaxviator	163	25	322	10	0.982189	0.301226
486	Bacteria	Firmicutes	Clostridia	Clostridiales	Peptococcaceae	Desulfitobacterium	Desulfitobacterium_dehalogenans	40	2	94	6	1.23266	0.0137397	up
487	Bacteria	Firmicutes	Clostridia	Clostridiales	Peptococcaceae	Desulfitobacterium	Desulfitobacterium_hafniense	985	31	801	18	-0.298321	1.31871e-55	down
488	Bacteria	Firmicutes	Clostridia	Clostridiales	Peptococcaceae	Desulfosporosinus	Desulfosporosinus_acidiphilus	183	17	183	12	0	6.22342e-10
489	Bacteria	Firmicutes	Clostridia	Clostridiales	Peptococcaceae	Desulfosporosinus	Desulfosporosinus_meridiei	220	8	404	13	0.876852	0.520275
490	Bacteria	Firmicutes	Clostridia	Clostridiales	Peptococcaceae	Desulfosporosinus	Desulfosporosinus_orientis	147	5	235	16	0.676845	0.252693
491	Bacteria	Firmicutes	Clostridia	Clostridiales	Peptococcaceae	Desulfotomaculum	Desulfotomaculum_acetoxidans	116	7	246	16	1.08453	0.0299862	up
492	Bacteria	Firmicutes	Clostridia	Clostridiales	Peptococcaceae	Desulfotomaculum	Desulfotomaculum_carboxydivorans	176	12	109	5	-0.691247	5.63732e-30	down
493	Bacteria	Firmicutes	Clostridia	Clostridiales	Peptococcaceae	Desulfotomaculum	Desulfotomaculum_kuznetsovii	527	73	699	14	0.407489	0.0192987	up
494	Bacteria	Firmicutes	Clostridia	Clostridiales	Peptococcaceae	Desulfotomaculum	Desulfotomaculum_reducens	58	2	224	20	1.94937	1.6089e-12	up
495	Bacteria	Firmicutes	Clostridia	Clostridiales	Peptococcaceae	Desulfotomaculum	Desulfotomaculum_ruminis	93	9	299	11	1.68484	7.04272e-13	up
496	Bacteria	Firmicutes	Clostridia	Clostridiales	Peptococcaceae	Pelotomaculum	Pelotomaculum_thermopropionicum	365	47	413	2	0.178245	2.34174e-05	up
497	Bacteria	Firmicutes	Clostridia	Clostridiales	Peptococcaceae	Syntrophobotulus	Syntrophobotulus_glycolicus	110	8	200	4	0.862496	0.615664
498	Bacteria	Firmicutes	Clostridia	Clostridiales	Peptococcaceae	Thermincola	Thermincola_potens	60	7	98	5	0.707819	0.643073
499	Bacteria	Firmicutes	Clostridia	Clostridiales	Peptostreptococcaceae	Filifactor	Filifactor_alocis	567	65	1010	54	0.832935	0.950421
500	Bacteria	Firmicutes	Clostridia	Clostridiales	Peptostreptococcaceae	unclassified	Clostridium_difficile	1114	204	743	108	-0.584315	6.8743e-06	down
501	Bacteria	Firmicutes	Clostridia	Clostridiales	Peptostreptococcaceae	unclassified	Clostridium_sticklandii	257	32	211	29	-0.284525	3.61904e-05	down
502	Bacteria	Firmicutes	Clostridia	Clostridiales	Ruminococcaceae	Ruminococcus	Ruminococcus_albus	3999	205	6536	216	0.708769	0.394396
503	Bacteria	Firmicutes	Clostridia	Clostridiales	Syntrophomonadaceae	Syntrophomonas	Syntrophomonas_wolfei	126	10	29	1	-2.1193	2.90983e-66	down
504	Bacteria	Firmicutes	Clostridia	Clostridiales	Syntrophomonadaceae	Syntrophothermus	Syntrophothermus_lipocalidus	147	13	830	24	2.4973	7.006e-54	up
505	Bacteria	Firmicutes	Clostridia	Halanaerobiales	Halanaerobiaceae	Halanaerobium	Halanaerobium_hydrogeniformans	126	11	212	25	0.750641	0.770309
506	Bacteria	Firmicutes	Clostridia	Halanaerobiales	Halanaerobiaceae	Halanaerobium	Halanaerobium_praevalens	70	20	63	7	-0.152003	0.0249773	down
507	Bacteria	Firmicutes	Clostridia	Halanaerobiales	Halanaerobiaceae	Halothermothrix	Halothermothrix_orenii	350	17	504	21	0.526069	0.0199398	up
508	Bacteria	Firmicutes	Clostridia	Halanaerobiales	Halobacteroidaceae	Acetohalobium	Acetohalobium_arabaticum	922	106	809	48	-0.188627	4.39869e-07	down
509	Bacteria	Firmicutes	Clostridia	Natranaerobiales	Natranaerobiaceae	Natranaerobius	Natranaerobius_thermophilus	95	5	5	1	-4.24793	2.72007e-62	down
510	Bacteria	Firmicutes	Clostridia	Thermoanaerobacterales	Thermoanaerobacteraceae	Ammonifex	Ammonifex_degensii	664	56	1542	32	1.21555	0.000166904	up
511	Bacteria	Firmicutes	Clostridia	Thermoanaerobacterales	Thermoanaerobacteraceae	Caldanaerobacter	Caldanaerobacter_subterraneus	57	7	172	15	1.59337	1.41073e-05	up
512	Bacteria	Firmicutes	Clostridia	Thermoanaerobacterales	Thermoanaerobacteraceae	Carboxydothermus	Carboxydothermus_hydrogenoformans	84	4	220	8	1.38904	3.75631e-08	up
513	Bacteria	Firmicutes	Clostridia	Thermoanaerobacterales	Thermoanaerobacteraceae	Moorella	Moorella_thermoacetica	393	46	488	10	0.312352	0.000706253	up
514	Bacteria	Firmicutes	Clostridia	Thermoanaerobacterales	Thermoanaerobacteraceae	Tepidanaerobacter	Tepidanaerobacter_acetatoxydans	297	14	133	8	-1.15904	3.62131e-93	down
515	Bacteria	Firmicutes	Clostridia	Thermoanaerobacterales	Thermoanaerobacteraceae	Thermacetogenium	Thermacetogenium_phaeum	268	34	769	19	1.52075	1.82787e-06	up
516	Bacteria	Firmicutes	Clostridia	Thermoanaerobacterales	Thermoanaerobacteraceae	Thermoanaerobacter	Thermoanaerobacter_italicus	0	0	2	0	CP0	0.140549
517	Bacteria	Firmicutes	Clostridia	Thermoanaerobacterales	Thermoanaerobacteraceae	Thermoanaerobacter	Thermoanaerobacter_mathranii	2	0	10	1	2.32193	0.0216048	up
518	Bacteria	Firmicutes	Clostridia	Thermoanaerobacterales	Thermoanaerobacteraceae	Thermoanaerobacter	Thermoanaerobacter_wiegelii	13	1	7	1	-0.893085	6.0195e-06	down
519	Bacteria	Firmicutes	Clostridia	Thermoanaerobacterales	Thermoanaerobacterales_Family_III._Incertae_Sedis	Caldicellulosiruptor	Caldicellulosiruptor_bescii	7	1	30	3	2.09954	0.000203159	up
520	Bacteria	Firmicutes	Clostridia	Thermoanaerobacterales	Thermoanaerobacterales_Family_III._Incertae_Sedis	Caldicellulosiruptor	Caldicellulosiruptor_hydrothermalis	20	0	135	8	2.75489	1.08307e-27	up
521	Bacteria	Firmicutes	Clostridia	Thermoanaerobacterales	Thermoanaerobacterales_Family_III._Incertae_Sedis	Caldicellulosiruptor	Caldicellulosiruptor_kristjanssonii	6	1	15	2	1.32193	0.190251
522	Bacteria	Firmicutes	Clostridia	Thermoanaerobacterales	Thermoanaerobacterales_Family_III._Incertae_Sedis	Caldicellulosiruptor	Caldicellulosiruptor_kronotskyensis	17	3	91	12	2.42033	6.17552e-06	up
523	Bacteria	Firmicutes	Clostridia	Thermoanaerobacterales	Thermoanaerobacterales_Family_III._Incertae_Sedis	Caldicellulosiruptor	Caldicellulosiruptor_obsidiansis	4	1	22	3	2.45943	4.83448e-05	up
524	Bacteria	Firmicutes	Clostridia	Thermoanaerobacterales	Thermoanaerobacterales_Family_III._Incertae_Sedis	Caldicellulosiruptor	Caldicellulosiruptor_owensensis	82	7	31	3	-1.40336	7.8463e-34	down
525	Bacteria	Firmicutes	Clostridia	Thermoanaerobacterales	Thermoanaerobacterales_Family_III._Incertae_Sedis	Caldicellulosiruptor	Caldicellulosiruptor_saccharolyticus	41	7	98	7	1.25716	0.0864206
526	Bacteria	Firmicutes	Clostridia	Thermoanaerobacterales	Thermoanaerobacterales_Family_III._Incertae_Sedis	Thermoanaerobacterium	Thermoanaerobacterium_saccharolyticum	131	9	242	27	0.88544	0.795912
527	Bacteria	Firmicutes	Clostridia	Thermoanaerobacterales	Thermoanaerobacterales_Family_III._Incertae_Sedis	Thermoanaerobacterium	Thermoanaerobacterium_thermosaccharolyticum	136	11	146	20	0.102362	0.0024052	up
528	Bacteria	Firmicutes	Clostridia	Thermoanaerobacterales	Thermoanaerobacterales_Family_III._Incertae_Sedis	Thermoanaerobacterium	Thermoanaerobacterium_xylanolyticum	6	2	40	4	2.73697	5.38606e-06	up
529	Bacteria	Firmicutes	Clostridia	Thermoanaerobacterales	Thermoanaerobacterales_Family_III._Incertae_Sedis	Thermosediminibacter	Thermosediminibacter_oceani	217	22	211	7	-0.040452	1.32668e-08	down
530	Bacteria	Firmicutes	Clostridia	Thermoanaerobacterales	Thermoanaerobacterales_Family_IV._Incertae_Sedis	Mahella	Mahella_australiensis	4002	113	2645	44	-0.597453	4.06194e-62	down
531	Bacteria	Firmicutes	Clostridia	Thermoanaerobacterales	Thermodesulfobiaceae	Coprothermobacter	Coprothermobacter_proteolyticus	98	6	444	23	2.17971	3.97887e-29	up
532	Bacteria	Firmicutes	Clostridia	Thermoanaerobacterales	Thermodesulfobiaceae	Thermodesulfobium	Thermodesulfobium_narugense	132	8	27	3	-2.28951	9.05946e-58	down
533	Bacteria	Firmicutes	Erysipelotrichi	Erysipelotrichales	Erysipelotrichaceae	Erysipelothrix	Erysipelothrix_rhusiopathiae	994	56	245	5	-2.02046	8.49956e-99	down
534	Bacteria	Firmicutes	Negativicutes	Acidaminococcales	Acidaminococcaceae	Acidaminococcus	Acidaminococcus_intestini	1070	50	1596	39	0.57685	0.00374677	up
535	Bacteria	Firmicutes	Negativicutes	Acidaminococcales	Acidaminococcaceae	Succiniclasticum	Succiniclasticum_ruminis	1059	126	2017	33	0.929508	0.302102
536	Bacteria	Firmicutes	Negativicutes	Selenomonadales	Veillonellaceae	Megasphaera	Megasphaera_elsdenii	1596	153	2404	56	0.590976	0.0931009
537	Bacteria	Firmicutes	Negativicutes	Selenomonadales	Veillonellaceae	Selenomonas	Selenomonas_ruminantium	93436	8206	20511	794	-2.18758	1.02722e-198	down
538	Bacteria	Firmicutes	Negativicutes	Selenomonadales	Veillonellaceae	Selenomonas	Selenomonas_sputigena	5893	672	12918	196	1.13231	0.00638977	up
539	Bacteria	Firmicutes	Negativicutes	Selenomonadales	Veillonellaceae	Veillonella	Veillonella_parvula	681	22	515	26	-0.403082	1.71796e-36	down
540	Bacteria	Fusobacteria	Fusobacteriia	Fusobacteriales	Fusobacteriaceae	Fusobacterium	Fusobacterium_nucleatum	43	12	34	7	-0.338802	0.0292158	down
541	Bacteria	Fusobacteria	Fusobacteriia	Fusobacteriales	Fusobacteriaceae	Ilyobacter	Ilyobacter_polytropus	363	60	198	31	-0.874469	1.17127e-06	down
542	Bacteria	Fusobacteria	Fusobacteriia	Fusobacteriales	Leptotrichiaceae	Leptotrichia	Leptotrichia_buccalis	325	38	610	54	0.90837	0.732602
543	Bacteria	Fusobacteria	Fusobacteriia	Fusobacteriales	Leptotrichiaceae	Sebaldella	Sebaldella_termitidis	1042	78	1198	94	0.201273	3.63677e-05	up
544	Bacteria	Fusobacteria	Fusobacteriia	Fusobacteriales	Leptotrichiaceae	Streptobacillus	Streptobacillus_moniliformis	40	14	17	4	-1.23447	0.000249791	down
545	Bacteria	Gemmatimonadetes	Gemmatimonadetes	Gemmatimonadales	Gemmatimonadaceae	Gemmatimonas	Gemmatimonas_aurantiaca	583	72	2386	86	2.03303	2.71845e-21	up
546	Bacteria	Ignavibacteria	Ignavibacteria	Ignavibacteriales	Ignavibacteriaceae	Ignavibacterium	Ignavibacterium_album	1397	144	1284	138	-0.121687	9.82451e-06	down
547	Bacteria	Ignavibacteria	Ignavibacteria	Ignavibacteriales	Ignavibacteriaceae	Melioribacter	Melioribacter_roseus	4852	55	3271	79	-0.568848	2.89153e-136	down
548	Bacteria	Nitrospirae	Nitrospira	Nitrospirales	Nitrospiraceae	Leptospirillum	Leptospirillum_ferrooxidans	557	47	1165	28	1.06458	0.00722066	up
549	Bacteria	Nitrospirae	Nitrospira	Nitrospirales	Nitrospiraceae	Nitrospira	Candidatus_Nitrospira_defluvii	184	16	470	11	1.35295	6.48162e-07	up
550	Bacteria	Nitrospirae	Nitrospira	Nitrospirales	Nitrospiraceae	Thermodesulfovibrio	Thermodesulfovibrio_yellowstonii	328	28	326	46	-0.00882385	0.00140335	down
551	Bacteria	Planctomycetes	Phycisphaerae	Phycisphaerales	Phycisphaeraceae	Phycisphaera	Phycisphaera_mikurensis	80	8	358	15	2.16189	8.00124e-20	up
552	Bacteria	Planctomycetes	Planctomycetia	Planctomycetales	Planctomycetaceae	Isosphaera	Isosphaera_pallida	990	72	928	47	-0.0933037	7.97316e-12	down
553	Bacteria	Planctomycetes	Planctomycetia	Planctomycetales	Planctomycetaceae	Pirellula	Pirellula_staleyi	2115	27	2410	38	0.188375	1.51599e-15	up
554	Bacteria	Planctomycetes	Planctomycetia	Planctomycetales	Planctomycetaceae	Planctomyces	Planctomyces_brasiliensis	1504	27	2300	43	0.612829	0.00849094	up
555	Bacteria	Planctomycetes	Planctomycetia	Planctomycetales	Planctomycetaceae	Planctomyces	Planctomyces_limnophilus	3357	33	11372	341	1.76024	3.51637e-44	up
556	Bacteria	Planctomycetes	Planctomycetia	Planctomycetales	Planctomycetaceae	Rhodopirellula	Rhodopirellula_baltica	890	75	1840	19	1.04783	0.00828173	up
557	Bacteria	Proteobacteria	Alphaproteobacteria	Caulobacterales	Caulobacteraceae	Asticcacaulis	Asticcacaulis_excentricus	211	29	1251	33	2.56777	5.6449e-37	up
558	Bacteria	Proteobacteria	Alphaproteobacteria	Caulobacterales	Caulobacteraceae	Brevundimonas	Brevundimonas_subvibrioides	31	3	64	2	1.0458	0.182309
559	Bacteria	Proteobacteria	Alphaproteobacteria	Caulobacterales	Caulobacteraceae	Caulobacter	Caulobacter_segnis	107	17	235	11	1.13505	0.0660024
560	Bacteria	Proteobacteria	Alphaproteobacteria	Caulobacterales	Caulobacteraceae	Caulobacter	Caulobacter_vibrioides	7	1	20	2	1.51457	0.0319418	up
561	Bacteria	Proteobacteria	Alphaproteobacteria	Caulobacterales	Caulobacteraceae	Phenylobacterium	Phenylobacterium_zucineum	102	15	200	7	0.971431	0.295129
562	Bacteria	Proteobacteria	Alphaproteobacteria	Magnetococcales	Magnetococcaceae	Magnetococcus	Magnetococcus_marinus	3038	84	2000	47	-0.603122	1.81743e-56	down
563	Bacteria	Proteobacteria	Alphaproteobacteria	Parvularculales	Parvularculaceae	Parvularcula	Parvularcula_bermudensis	281	40	318	11	0.178457	0.000377426	up
564	Bacteria	Proteobacteria	Alphaproteobacteria	Rhizobiales	Bartonellaceae	Bartonella	Bartonella_bacilliformis	8	2	1	0	-3	2.09384e-06	down
565	Bacteria	Proteobacteria	Alphaproteobacteria	Rhizobiales	Bartonellaceae	Bartonella	Bartonella_clarridgeiae	45	9	16	1	-1.49185	2.96823e-07	down
566	Bacteria	Proteobacteria	Alphaproteobacteria	Rhizobiales	Bartonellaceae	Bartonella	Bartonella_grahamii	49	6	28	3	-0.807355	9.43478e-13	down
567	Bacteria	Proteobacteria	Alphaproteobacteria	Rhizobiales	Bartonellaceae	Bartonella	Bartonella_henselae	40	4	93	6	1.21723	0.0895083
568	Bacteria	Proteobacteria	Alphaproteobacteria	Rhizobiales	Bartonellaceae	Bartonella	Bartonella_quintana	48	1	40	5	-0.263034	1.84661e-06	down
569	Bacteria	Proteobacteria	Alphaproteobacteria	Rhizobiales	Bartonellaceae	Bartonella	Bartonella_tribocorum	32	3	13	2	-1.29956	8.2261e-14	down
570	Bacteria	Proteobacteria	Alphaproteobacteria	Rhizobiales	Beijerinckiaceae	Beijerinckia	Beijerinckia_indica	358	48	518	13	0.532993	0.125122
571	Bacteria	Proteobacteria	Alphaproteobacteria	Rhizobiales	Beijerinckiaceae	Methylocella	Methylocella_silvestris	834	118	1443	52	0.790952	0.914238
572	Bacteria	Proteobacteria	Alphaproteobacteria	Rhizobiales	Bradyrhizobiaceae	Bradyrhizobium	Bradyrhizobium_japonicum	136	19	380	18	1.48239	6.06718e-05	up
573	Bacteria	Proteobacteria	Alphaproteobacteria	Rhizobiales	Bradyrhizobiaceae	Nitrobacter	Nitrobacter_hamburgensis	22	3	36	2	0.710493	0.745508
574	Bacteria	Proteobacteria	Alphaproteobacteria	Rhizobiales	Bradyrhizobiaceae	Nitrobacter	Nitrobacter_winogradskyi	13	2	12	2	-0.115477	0.0133804	down
575	Bacteria	Proteobacteria	Alphaproteobacteria	Rhizobiales	Bradyrhizobiaceae	Oligotropha	Oligotropha_carboxidovorans	27	3	95	5	1.81497	6.36621e-07	up
576	Bacteria	Proteobacteria	Alphaproteobacteria	Rhizobiales	Bradyrhizobiaceae	Rhodopseudomonas	Rhodopseudomonas_palustris	47	6	187	11	1.99231	2.77952e-10	up
577	Bacteria	Proteobacteria	Alphaproteobacteria	Rhizobiales	Brucellaceae	Ochrobactrum	Ochrobactrum_anthropi	1240	107	1465	15	0.240561	4.11518e-08	up
578	Bacteria	Proteobacteria	Alphaproteobacteria	Rhizobiales	Hyphomicrobiaceae	Hyphomicrobium	Hyphomicrobium_denitrificans	223	29	362	17	0.698946	0.703582
579	Bacteria	Proteobacteria	Alphaproteobacteria	Rhizobiales	Hyphomicrobiaceae	Pelagibacterium	Pelagibacterium_halotolerans	18	3	110	6	2.61143	1.02889e-16	up
580	Bacteria	Proteobacteria	Alphaproteobacteria	Rhizobiales	Hyphomicrobiaceae	Rhodomicrobium	Rhodomicrobium_vannielii	1232	179	2610	129	1.08305	0.076549
581	Bacteria	Proteobacteria	Alphaproteobacteria	Rhizobiales	Methylobacteriaceae	Methylobacterium	Methylobacterium_chloromethanicum	21	3	65	1	1.63005	3.57718e-05	up
582	Bacteria	Proteobacteria	Alphaproteobacteria	Rhizobiales	Methylobacteriaceae	Methylobacterium	Methylobacterium_extorquens	85	13	112	7	0.397964	0.0806405
583	Bacteria	Proteobacteria	Alphaproteobacteria	Rhizobiales	Methylobacteriaceae	Methylobacterium	Methylobacterium_nodulans	22	3	92	2	2.06413	3.02633e-10	up
584	Bacteria	Proteobacteria	Alphaproteobacteria	Rhizobiales	Methylobacteriaceae	Methylobacterium	Methylobacterium_populi	12	2	15	1	0.321928	0.133157
585	Bacteria	Proteobacteria	Alphaproteobacteria	Rhizobiales	Methylobacteriaceae	Methylobacterium	Methylobacterium_radiotolerans	14	2	27	3	0.947533	0.53136
586	Bacteria	Proteobacteria	Alphaproteobacteria	Rhizobiales	Phyllobacteriaceae	Mesorhizobium	Mesorhizobium_ciceri	0	0	3	0	CP0	0.0385985	up
587	Bacteria	Proteobacteria	Alphaproteobacteria	Rhizobiales	Phyllobacteriaceae	Mesorhizobium	Mesorhizobium_loti	1	0	2	0	1	0.884603
588	Bacteria	Proteobacteria	Alphaproteobacteria	Rhizobiales	Phyllobacteriaceae	Mesorhizobium	Mesorhizobium_opportunistum	2	0	5	0	1.32193	0.434905
589	Bacteria	Proteobacteria	Alphaproteobacteria	Rhizobiales	Phyllobacteriaceae	Parvibaculum	Parvibaculum_lavamentivorans	841	122	881	24	0.0670362	9.549e-06	up
590	Bacteria	Proteobacteria	Alphaproteobacteria	Rhizobiales	Rhizobiaceae	Agrobacterium	Agrobacterium_fabrum	82	11	71	2	-0.207805	1.9603e-07	down
591	Bacteria	Proteobacteria	Alphaproteobacteria	Rhizobiales	Rhizobiaceae	Agrobacterium	Agrobacterium_tumefaciens	78	12	188	3	1.26919	0.00550462	up
592	Bacteria	Proteobacteria	Alphaproteobacteria	Rhizobiales	Rhizobiaceae	Agrobacterium	Agrobacterium_vitis	249	26	613	20	1.29974	8.44166e-05	up
593	Bacteria	Proteobacteria	Alphaproteobacteria	Rhizobiales	Rhizobiaceae	Candidatus_Liberibacter	Candidatus_Liberibacter_asiaticus	4	0	24	2	2.58496	3.91963e-06	up
594	Bacteria	Proteobacteria	Alphaproteobacteria	Rhizobiales	Rhizobiaceae	Candidatus_Liberibacter	Candidatus_Liberibacter_solanacearum	5	0	33	5	2.72247	6.9781e-07	up
595	Bacteria	Proteobacteria	Alphaproteobacteria	Rhizobiales	Rhizobiaceae	Rhizobium	Rhizobium_etli	10	1	15	1	0.584963	0.50161
596	Bacteria	Proteobacteria	Alphaproteobacteria	Rhizobiales	Rhizobiaceae	Rhizobium	Rhizobium_leguminosarum	20	3	36	2	0.847997	0.897308
597	Bacteria	Proteobacteria	Alphaproteobacteria	Rhizobiales	Rhizobiaceae	Sinorhizobium	Sinorhizobium_fredii	156	22	338	13	1.11548	0.0495479	up
598	Bacteria	Proteobacteria	Alphaproteobacteria	Rhizobiales	Rhizobiaceae	Sinorhizobium	Sinorhizobium_medicae	150	21	308	13	1.03797	0.132956
599	Bacteria	Proteobacteria	Alphaproteobacteria	Rhizobiales	Rhizobiaceae	Sinorhizobium	Sinorhizobium_meliloti	343	48	766	34	1.15914	0.0226166	up
600	Bacteria	Proteobacteria	Alphaproteobacteria	Rhizobiales	unclassified	Candidatus_Hodgkinia	Candidatus_Hodgkinia_cicadicola	232	29	550	23	1.24531	0.00529954	up
601	Bacteria	Proteobacteria	Alphaproteobacteria	Rhizobiales	Xanthobacteraceae	Azorhizobium	Azorhizobium_caulinodans	194	31	1245	24	2.68202	6.91811e-31	up
602	Bacteria	Proteobacteria	Alphaproteobacteria	Rhizobiales	Xanthobacteraceae	Starkeya	Starkeya_novella	180	23	806	25	2.16278	1.74636e-21	up
603	Bacteria	Proteobacteria	Alphaproteobacteria	Rhizobiales	Xanthobacteraceae	Xanthobacter	Xanthobacter_autotrophicus	168	25	827	32	2.29943	2.53527e-19	up
604	Bacteria	Proteobacteria	Alphaproteobacteria	Rhodobacterales	Hyphomonadaceae	Hirschia	Hirschia_baltica	462	18	820	42	0.827731	0.86547
605	Bacteria	Proteobacteria	Alphaproteobacteria	Rhodobacterales	Hyphomonadaceae	Hyphomonas	Hyphomonas_neptunium	74	10	185	4	1.32193	0.000795036	up
606	Bacteria	Proteobacteria	Alphaproteobacteria	Rhodobacterales	Hyphomonadaceae	Maricaulis	Maricaulis_maris	5	1	11	2	1.1375	0.436241
607	Bacteria	Proteobacteria	Alphaproteobacteria	Rhodobacterales	Rhodobacteraceae	Dinoroseobacter	Dinoroseobacter_shibae	10	1	55	3	2.45943	1.10216e-09	up
608	Bacteria	Proteobacteria	Alphaproteobacteria	Rhodobacterales	Rhodobacteraceae	Ketogulonicigenium	Ketogulonicigenium_vulgare	22	1	77	3	1.80735	3.69312e-07	up
609	Bacteria	Proteobacteria	Alphaproteobacteria	Rhodobacterales	Rhodobacteraceae	Paracoccus	Paracoccus_denitrificans	17	3	36	2	1.08246	0.294745
610	Bacteria	Proteobacteria	Alphaproteobacteria	Rhodobacterales	Rhodobacteraceae	Phaeobacter	Phaeobacter_gallaeciensis	411	46	580	15	0.496915	0.0245951	up
611	Bacteria	Proteobacteria	Alphaproteobacteria	Rhodobacterales	Rhodobacteraceae	Rhodobacter	Rhodobacter_capsulatus	41	6	74	5	0.851901	0.728658
612	Bacteria	Proteobacteria	Alphaproteobacteria	Rhodobacterales	Rhodobacteraceae	Rhodobacter	Rhodobacter_sphaeroides	173	24	607	10	1.81092	3.02771e-11	up
613	Bacteria	Proteobacteria	Alphaproteobacteria	Rhodobacterales	Rhodobacteraceae	Roseobacter	Roseobacter_denitrificans	22	4	56	4	1.34792	0.0313839	up
614	Bacteria	Proteobacteria	Alphaproteobacteria	Rhodobacterales	Rhodobacteraceae	Roseobacter	Roseobacter_litoralis	61	7	120	5	0.976153	0.327613
615	Bacteria	Proteobacteria	Alphaproteobacteria	Rhodobacterales	Rhodobacteraceae	Ruegeria	Ruegeria_pomeroyi	18	2	11	1	-0.710493	2.28573e-06	down
616	Bacteria	Proteobacteria	Alphaproteobacteria	Rhodospirillales	Acetobacteraceae	Acetobacter	Acetobacter_pasteurianus	1582	62	1523	24	-0.0548337	8.92606e-33	down
617	Bacteria	Proteobacteria	Alphaproteobacteria	Rhodospirillales	Acetobacteraceae	Acidiphilium	Acidiphilium_cryptum	6	1	3	0	-1	0.0054669	down
618	Bacteria	Proteobacteria	Alphaproteobacteria	Rhodospirillales	Acetobacteraceae	Acidiphilium	Acidiphilium_multivorum	0	0	1	0	CP0	0.386204
619	Bacteria	Proteobacteria	Alphaproteobacteria	Rhodospirillales	Acetobacteraceae	Gluconacetobacter	Gluconacetobacter_diazotrophicus	75	13	51	5	-0.556393	2.29189e-07	down
620	Bacteria	Proteobacteria	Alphaproteobacteria	Rhodospirillales	Acetobacteraceae	Gluconacetobacter	Gluconacetobacter_xylinus	501	57	501	11	0	6.81053e-09
621	Bacteria	Proteobacteria	Alphaproteobacteria	Rhodospirillales	Acetobacteraceae	Gluconobacter	Gluconobacter_oxydans	214	33	587	10	1.45575	4.64156e-05	up
622	Bacteria	Proteobacteria	Alphaproteobacteria	Rhodospirillales	Acetobacteraceae	Granulibacter	Granulibacter_bethesdensis	223	25	495	11	1.15038	0.00435911	up
623	Bacteria	Proteobacteria	Alphaproteobacteria	Rhodospirillales	Rhodospirillaceae	Azospirillum	Azospirillum_brasilense	161	24	912	35	2.50197	1.27018e-23	up
624	Bacteria	Proteobacteria	Alphaproteobacteria	Rhodospirillales	Rhodospirillaceae	Azospirillum	Azospirillum_lipoferum	4	1	20	1	2.32193	0.000129004	up
625	Bacteria	Proteobacteria	Alphaproteobacteria	Rhodospirillales	Rhodospirillaceae	Magnetospirillum	Magnetospirillum_magneticum	230	35	1365	60	2.5692	2.30964e-24	up
626	Bacteria	Proteobacteria	Alphaproteobacteria	Rhodospirillales	Rhodospirillaceae	Rhodospirillum	Rhodospirillum_centenum	41	8	229	6	2.48165	1.16005e-16	up
627	Bacteria	Proteobacteria	Alphaproteobacteria	Rhodospirillales	Rhodospirillaceae	Rhodospirillum	Rhodospirillum_photometricum	87	12	270	12	1.63387	6.22539e-06	up
628	Bacteria	Proteobacteria	Alphaproteobacteria	Rhodospirillales	Rhodospirillaceae	Rhodospirillum	Rhodospirillum_rubrum	15	2	52	7	1.79355	0.000870286	up
629	Bacteria	Proteobacteria	Alphaproteobacteria	Rhodospirillales	Rhodospirillaceae	Tistrella	Tistrella_mobilis	7	2	27	1	1.94753	0.00153535	up
630	Bacteria	Proteobacteria	Alphaproteobacteria	Rickettsiales	Anaplasmataceae	Anaplasma	Anaplasma_centrale	59	3	280	6	2.24664	3.49255e-32	up
631	Bacteria	Proteobacteria	Alphaproteobacteria	Rickettsiales	Anaplasmataceae	Anaplasma	Anaplasma_marginale	13	1	102	5	2.97199	1.7256e-22	up
632	Bacteria	Proteobacteria	Alphaproteobacteria	Rickettsiales	Anaplasmataceae	Anaplasma	Anaplasma_phagocytophilum	23	5	59	5	1.35908	0.148091
633	Bacteria	Proteobacteria	Alphaproteobacteria	Rickettsiales	Anaplasmataceae	Ehrlichia	Ehrlichia_canis	39	5	105	13	1.42884	0.0660024
634	Bacteria	Proteobacteria	Alphaproteobacteria	Rickettsiales	Anaplasmataceae	Ehrlichia	Ehrlichia_chaffeensis	14	1	38	3	1.44057	0.0100195	up
635	Bacteria	Proteobacteria	Alphaproteobacteria	Rickettsiales	Anaplasmataceae	Ehrlichia	Ehrlichia_ruminantium	664	76	999	88	0.589301	0.279116
636	Bacteria	Proteobacteria	Alphaproteobacteria	Rickettsiales	Anaplasmataceae	Neorickettsia	Neorickettsia_risticii	8	1	45	3	2.49185	1.38078e-09	up
637	Bacteria	Proteobacteria	Alphaproteobacteria	Rickettsiales	Anaplasmataceae	Neorickettsia	Neorickettsia_sennetsu	7	1	49	4	2.80735	4.08669e-12	up
638	Bacteria	Proteobacteria	Alphaproteobacteria	Rickettsiales	Anaplasmataceae	Wolbachia	Wolbachia_endosymbiont_of_Brugia_malayi	0	0	10	1	CP0	3.4033e-07	up
639	Bacteria	Proteobacteria	Alphaproteobacteria	Rickettsiales	Anaplasmataceae	Wolbachia	Wolbachia_endosymbiont_of_Drosophila_melanogaster	0	0	1	0	CP0	0.69267
640	Bacteria	Proteobacteria	Alphaproteobacteria	Rickettsiales	Anaplasmataceae	Wolbachia	Wolbachia_endosymbiont_of_Onchocerca_ochengi	61	6	57	5	-0.0978473	7.99436e-07	down
641	Bacteria	Proteobacteria	Alphaproteobacteria	Rickettsiales	Rickettsiaceae	Rickettsia	Rickettsia_akari	0	0	0	0	CP0	0.919366
642	Bacteria	Proteobacteria	Alphaproteobacteria	Rickettsiales	Rickettsiaceae	Rickettsia	Rickettsia_bellii	0	0	58	5	CP0	1.36522e-15	up
643	Bacteria	Proteobacteria	Alphaproteobacteria	Rickettsiales	Rickettsiaceae	Rickettsia	Rickettsia_canadensis	9	1	2	0	-2.16993	1.21118e-06	down
644	Bacteria	Proteobacteria	Alphaproteobacteria	Rickettsiales	Rickettsiaceae	Rickettsia	Rickettsia_felis	19	5	10	1	-0.925999	0.000793863	down
645	Bacteria	Proteobacteria	Alphaproteobacteria	Rickettsiales	Rickettsiaceae	Rickettsia	Rickettsia_prowazekii	1	0	35	3	5.12928	3.92248e-10	up
646	Bacteria	Proteobacteria	Alphaproteobacteria	Rickettsiales	Rickettsiaceae	Rickettsia	Rickettsia_typhi	3	1	3	1	0	0.217394
647	Bacteria	Proteobacteria	Alphaproteobacteria	Sphingomonadales	Erythrobacteraceae	Erythrobacter	Erythrobacter_litoralis	3	1	14	2	2.22239	0.00272058	up
648	Bacteria	Proteobacteria	Alphaproteobacteria	Sphingomonadales	Sphingomonadaceae	Novosphingobium	Novosphingobium_aromaticivorans	122	17	254	16	1.05795	0.137769
649	Bacteria	Proteobacteria	Alphaproteobacteria	Sphingomonadales	Sphingomonadaceae	Sphingobium	Sphingobium_chlorophenolicum	69	9	77	3	0.158262	0.00135397	up
650	Bacteria	Proteobacteria	Alphaproteobacteria	Sphingomonadales	Sphingomonadaceae	Sphingobium	Sphingobium_japonicum	20	3	28	2	0.485427	0.316774
651	Bacteria	Proteobacteria	Alphaproteobacteria	Sphingomonadales	Sphingomonadaceae	Sphingomonas	Sphingomonas_wittichii	36	8	102	5	1.5025	0.00350936	up
652	Bacteria	Proteobacteria	Alphaproteobacteria	Sphingomonadales	Sphingomonadaceae	Sphingopyxis	Sphingopyxis_alaskensis	27	5	114	7	2.078	1.74962e-08	up
653	Bacteria	Proteobacteria	Alphaproteobacteria	Sphingomonadales	Sphingomonadaceae	Zymomonas	Zymomonas_mobilis	857	36	698	11	-0.296068	1.18778e-57	down
654	Bacteria	Proteobacteria	Alphaproteobacteria	unclassified	unclassified	Candidatus_Pelagibacter	Candidatus_Pelagibacter_ubique	0	0	1	0	CP0	0.790835
655	Bacteria	Proteobacteria	Alphaproteobacteria	unclassified	unclassified	Candidatus_Puniceispirillum	Candidatus_Puniceispirillum_marinum	1310	57	1640	38	0.324129	5.51494e-06	up
656	Bacteria	Proteobacteria	Alphaproteobacteria	unclassified	unclassified	Micavibrio	Micavibrio_aeruginosavorus	570	20	230	9	-1.30933	9.12852e-100	down
657	Bacteria	Proteobacteria	Alphaproteobacteria	unclassified	unclassified	unclassified	alpha_proteobacterium	4	1	3	1	-0.415037	0.129223
658	Bacteria	Proteobacteria	Alphaproteobacteria	unclassified	unclassified	unclassified	Polymorphum_gilvum	69	10	162	11	1.23133	0.0300861	up
659	Bacteria	Proteobacteria	Betaproteobacteria	Burkholderiales	Alcaligenaceae	Achromobacter	Achromobacter_xylosoxidans	32	5	112	4	1.80735	9.78441e-07	up
660	Bacteria	Proteobacteria	Betaproteobacteria	Burkholderiales	Alcaligenaceae	Advenella	Advenella_kashmirensis	418	40	313	8	-0.41734	7.1807e-24	down
661	Bacteria	Proteobacteria	Betaproteobacteria	Burkholderiales	Alcaligenaceae	Bordetella	Bordetella_avium	9	2	7	1	-0.36257	0.0206492	down
662	Bacteria	Proteobacteria	Betaproteobacteria	Burkholderiales	Alcaligenaceae	Bordetella	Bordetella_petrii	37	7	106	7	1.51847	0.00159604	up
663	Bacteria	Proteobacteria	Betaproteobacteria	Burkholderiales	Alcaligenaceae	Taylorella	Taylorella_asinigenitalis	13	1	10	1	-0.378512	0.000709048	down
664	Bacteria	Proteobacteria	Betaproteobacteria	Burkholderiales	Alcaligenaceae	Taylorella	Taylorella_equigenitalis	1	0	11	1	3.45943	0.000916326	up
665	Bacteria	Proteobacteria	Betaproteobacteria	Burkholderiales	Burkholderiaceae	Burkholderia	Burkholderia_ambifaria	0	0	4	0	CP0	0.00303811	up
666	Bacteria	Proteobacteria	Betaproteobacteria	Burkholderiales	Burkholderiaceae	Burkholderia	Burkholderia_cenocepacia	1	0	4	1	2	0.373576
667	Bacteria	Proteobacteria	Betaproteobacteria	Burkholderiales	Burkholderiaceae	Burkholderia	Burkholderia_cepacia	1	0	1	0	0	0.189362
668	Bacteria	Proteobacteria	Betaproteobacteria	Burkholderiales	Burkholderiaceae	Burkholderia	Burkholderia_gladioli	8	1	3	0	-1.41504	3.36719e-06	down
669	Bacteria	Proteobacteria	Betaproteobacteria	Burkholderiales	Burkholderiaceae	Burkholderia	Burkholderia_glumae	8	1	19	2	1.24793	0.124318
670	Bacteria	Proteobacteria	Betaproteobacteria	Burkholderiales	Burkholderiaceae	Burkholderia	Burkholderia_mallei	0	0	2	0	CP0	0.0757247
671	Bacteria	Proteobacteria	Betaproteobacteria	Burkholderiales	Burkholderiaceae	Burkholderia	Burkholderia_multivorans	2	0	6	1	1.58496	0.211013
672	Bacteria	Proteobacteria	Betaproteobacteria	Burkholderiales	Burkholderiaceae	Burkholderia	Burkholderia_phymatum	260	32	722	19	1.47349	1.21087e-06	up
673	Bacteria	Proteobacteria	Betaproteobacteria	Burkholderiales	Burkholderiaceae	Burkholderia	Burkholderia_phytofirmans	6	1	23	1	1.9386	0.000602833	up
674	Bacteria	Proteobacteria	Betaproteobacteria	Burkholderiales	Burkholderiaceae	Burkholderia	Burkholderia_pseudomallei	22	3	54	2	1.29546	0.0296307	up
675	Bacteria	Proteobacteria	Betaproteobacteria	Burkholderiales	Burkholderiaceae	Burkholderia	Burkholderia_rhizoxinica	10	2	107	6	3.41954	4.68785e-24	up
676	Bacteria	Proteobacteria	Betaproteobacteria	Burkholderiales	Burkholderiaceae	Burkholderia	Burkholderia_thailandensis	31	5	66	4	1.0902	0.19273
677	Bacteria	Proteobacteria	Betaproteobacteria	Burkholderiales	Burkholderiaceae	Burkholderia	Burkholderia_vietnamiensis	4	0	6	0	0.584963	0.910531
678	Bacteria	Proteobacteria	Betaproteobacteria	Burkholderiales	Burkholderiaceae	Burkholderia	Burkholderia_xenovorans	29	4	64	3	1.14202	0.13387
679	Bacteria	Proteobacteria	Betaproteobacteria	Burkholderiales	Burkholderiaceae	Cupriavidus	Cupriavidus_metallidurans	35	5	102	2	1.54314	2.18956e-05	up
680	Bacteria	Proteobacteria	Betaproteobacteria	Burkholderiales	Burkholderiaceae	Cupriavidus	Cupriavidus_necator	2	0	135	7	6.07682	2.36926e-31	up
681	Bacteria	Proteobacteria	Betaproteobacteria	Burkholderiales	Burkholderiaceae	Cupriavidus	Cupriavidus_pinatubonensis	14	2	74	3	2.4021	1.49669e-11	up
682	Bacteria	Proteobacteria	Betaproteobacteria	Burkholderiales	Burkholderiaceae	Cupriavidus	Cupriavidus_taiwanensis	0	0	1	0	CP0	0.250306
683	Bacteria	Proteobacteria	Betaproteobacteria	Burkholderiales	Burkholderiaceae	Polynucleobacter	Polynucleobacter_necessarius	70	1	48	6	-0.544321	4.15666e-13	down
684	Bacteria	Proteobacteria	Betaproteobacteria	Burkholderiales	Burkholderiaceae	Ralstonia	Ralstonia_pickettii	98	15	346	5	1.81992	1.04247e-09	up
685	Bacteria	Proteobacteria	Betaproteobacteria	Burkholderiales	Burkholderiaceae	Ralstonia	Ralstonia_solanacearum	12	1	115	4	3.26053	3.61539e-28	up
686	Bacteria	Proteobacteria	Betaproteobacteria	Burkholderiales	Comamonadaceae	Acidovorax	Acidovorax_avenae	18	2	73	3	2.0199	1.8969e-08	up
687	Bacteria	Proteobacteria	Betaproteobacteria	Burkholderiales	Comamonadaceae	Acidovorax	Acidovorax_citrulli	6	1	34	1	2.5025	1.62152e-07	up
688	Bacteria	Proteobacteria	Betaproteobacteria	Burkholderiales	Comamonadaceae	Acidovorax	Acidovorax_ebreus	30	6	131	6	2.12653	7.14838e-10	up
689	Bacteria	Proteobacteria	Betaproteobacteria	Burkholderiales	Comamonadaceae	Albidiferax	Albidiferax_ferrireducens	127	18	470	21	1.88783	5.49057e-13	up
690	Bacteria	Proteobacteria	Betaproteobacteria	Burkholderiales	Comamonadaceae	Alicycliphilus	Alicycliphilus_denitrificans	196	32	860	17	2.13348	1.44813e-15	up
691	Bacteria	Proteobacteria	Betaproteobacteria	Burkholderiales	Comamonadaceae	Comamonas	Comamonas_testosteroni	2904	326	6466	237	1.15483	0.00346507	up
692	Bacteria	Proteobacteria	Betaproteobacteria	Burkholderiales	Comamonadaceae	Delftia	Delftia_acidovorans	13	2	4	0	-1.70044	4.83484e-08	down
693	Bacteria	Proteobacteria	Betaproteobacteria	Burkholderiales	Comamonadaceae	Polaromonas	Polaromonas_naphthalenivorans	44	6	63	4	0.517848	0.27591
694	Bacteria	Proteobacteria	Betaproteobacteria	Burkholderiales	Comamonadaceae	Ramlibacter	Ramlibacter_tataouinensis	78	14	574	22	2.8795	1.69259e-27	up
695	Bacteria	Proteobacteria	Betaproteobacteria	Burkholderiales	Comamonadaceae	Variovorax	Variovorax_paradoxus	520	83	2201	39	2.08158	6.28604e-15	up
696	Bacteria	Proteobacteria	Betaproteobacteria	Burkholderiales	Comamonadaceae	Verminephrobacter	Verminephrobacter_eiseniae	16	3	28	3	0.807355	0.811385
697	Bacteria	Proteobacteria	Betaproteobacteria	Burkholderiales	Oxalobacteraceae	Candidatus_Zinderia	Candidatus_Zinderia_insecticola	251	18	362	13	0.528302	0.0107952	up
698	Bacteria	Proteobacteria	Betaproteobacteria	Burkholderiales	Oxalobacteraceae	Collimonas	Collimonas_fungivorans	29	4	117	5	2.01238	1.8631e-09	up
699	Bacteria	Proteobacteria	Betaproteobacteria	Burkholderiales	Oxalobacteraceae	Herbaspirillum	Herbaspirillum_seropedicae	133	19	1035	19	2.96013	2.13782e-45	up
700	Bacteria	Proteobacteria	Betaproteobacteria	Burkholderiales	Oxalobacteraceae	Herminiimonas	Herminiimonas_arsenicoxydans	167	10	219	9	0.391083	0.000174114	up
701	Bacteria	Proteobacteria	Betaproteobacteria	Burkholderiales	unclassified	Leptothrix	Leptothrix_cholodnii	16	2	81	7	2.33985	1.01135e-10	up
702	Bacteria	Proteobacteria	Betaproteobacteria	Burkholderiales	unclassified	Methylibium	Methylibium_petroleiphilum	86	12	249	8	1.53374	5.69311e-06	up
703	Bacteria	Proteobacteria	Betaproteobacteria	Burkholderiales	unclassified	Rubrivivax	Rubrivivax_gelatinosus	178	30	442	10	1.31217	0.00320585	up
704	Bacteria	Proteobacteria	Betaproteobacteria	Burkholderiales	unclassified	Thiomonas	Thiomonas_intermedia	11	1	98	2	3.15528	2.22174e-23	up
705	Bacteria	Proteobacteria	Betaproteobacteria	Gallionellales	Gallionellaceae	Gallionella	Gallionella_capsiferriformans	143	10	202	10	0.49834	0.00943697	up
706	Bacteria	Proteobacteria	Betaproteobacteria	Gallionellales	Gallionellaceae	Sideroxydans	Sideroxydans_lithotrophicus	1038	91	1871	67	0.850003	0.649292
707	Bacteria	Proteobacteria	Betaproteobacteria	Hydrogenophilales	Hydrogenophilaceae	Thiobacillus	Thiobacillus_denitrificans	62	9	235	8	1.92232	1.61278e-11	up
708	Bacteria	Proteobacteria	Betaproteobacteria	Methylophilales	Methylophilaceae	Methylobacillus	Methylobacillus_flagellatus	800	22	2706	85	1.75809	5.04822e-38	up
709	Bacteria	Proteobacteria	Betaproteobacteria	Methylophilales	Methylophilaceae	Methylotenera	Methylotenera_mobilis	279	7	139	5	-1.00518	5.45575e-50	down
710	Bacteria	Proteobacteria	Betaproteobacteria	Methylophilales	Methylophilaceae	Methylotenera	Methylotenera_versatilis	108	10	55	3	-0.973528	1.74968e-30	down
711	Bacteria	Proteobacteria	Betaproteobacteria	Methylophilales	Methylophilaceae	Methylovorus	Methylovorus_glucosotrophus	50	7	127	7	1.34483	0.00184178	up
712	Bacteria	Proteobacteria	Betaproteobacteria	Neisseriales	Neisseriaceae	Chromobacterium	Chromobacterium_violaceum	80	10	471	23	2.55766	3.49319e-26	up
713	Bacteria	Proteobacteria	Betaproteobacteria	Neisseriales	Neisseriaceae	Laribacter	Laribacter_hongkongensis	127	14	400	11	1.65517	2.16586e-11	up
714	Bacteria	Proteobacteria	Betaproteobacteria	Neisseriales	Neisseriaceae	Neisseria	Neisseria_gonorrhoeae	25	2	122	3	2.28688	5.60881e-19	up
715	Bacteria	Proteobacteria	Betaproteobacteria	Neisseriales	Neisseriaceae	Neisseria	Neisseria_lactamica	12	2	43	2	1.8413	8.90837e-05	up
716	Bacteria	Proteobacteria	Betaproteobacteria	Neisseriales	Neisseriaceae	Neisseria	Neisseria_meningitidis	51	4	52	3	0.0280144	5.59671e-06	up
717	Bacteria	Proteobacteria	Betaproteobacteria	Nitrosomonadales	Nitrosomonadaceae	Nitrosomonas	Nitrosomonas_europaea	254	15	345	13	0.441768	0.00975153	up
718	Bacteria	Proteobacteria	Betaproteobacteria	Nitrosomonadales	Nitrosomonadaceae	Nitrosomonas	Nitrosomonas_eutropha	15	2	126	6	3.07039	1.24231e-29	up
719	Bacteria	Proteobacteria	Betaproteobacteria	Nitrosomonadales	Nitrosomonadaceae	Nitrosospira	Nitrosospira_multiformis	361	29	422	10	0.225244	2.57236e-06	up
720	Bacteria	Proteobacteria	Betaproteobacteria	Rhodocyclales	Rhodocyclaceae	Aromatoleum	Aromatoleum_aromaticum	114	16	232	10	1.02509	0.176841
721	Bacteria	Proteobacteria	Betaproteobacteria	Rhodocyclales	Rhodocyclaceae	Azospira	Azospira_oryzae	826	140	10508	547	3.6692	1.08335e-50	up
722	Bacteria	Proteobacteria	Betaproteobacteria	Rhodocyclales	Rhodocyclaceae	Dechloromonas	Dechloromonas_aromatica	467	47	506	13	0.115715	1.08211e-08	up
723	Bacteria	Proteobacteria	Betaproteobacteria	unclassified	unclassified	Candidatus_Accumulibacter	Candidatus_Accumulibacter_phosphatis	42	6	247	11	2.55605	6.05278e-23	up
724	Bacteria	Proteobacteria	Betaproteobacteria	unclassified	unclassified	Candidatus_Tremblaya	Candidatus_Tremblaya_princeps	4105	124	5188	54	0.337796	1.2911e-08	up
725	Bacteria	Proteobacteria	Deltaproteobacteria	Bdellovibrionales	Bacteriovoracaceae	Bacteriovorax	Bacteriovorax_marinus	1680	195	1694	122	0.0119726	0.000119869	up
726	Bacteria	Proteobacteria	Deltaproteobacteria	Bdellovibrionales	Bdellovibrionaceae	Bdellovibrio	Bdellovibrio_bacteriovorus	705	41	1564	33	1.14955	4.37251e-07	up
727	Bacteria	Proteobacteria	Deltaproteobacteria	Desulfarculales	Desulfarculaceae	Desulfarculus	Desulfarculus_baarsii	58	10	558	32	3.26614	1.50096e-34	up
728	Bacteria	Proteobacteria	Deltaproteobacteria	Desulfobacterales	Desulfobacteraceae	Desulfatibacillum	Desulfatibacillum_alkenivorans	1997	297	5033	90	1.33358	0.000606607	up
729	Bacteria	Proteobacteria	Deltaproteobacteria	Desulfobacterales	Desulfobacteraceae	Desulfobacterium	Desulfobacterium_autotrophicum	634	39	1231	18	0.957276	0.0682978
730	Bacteria	Proteobacteria	Deltaproteobacteria	Desulfobacterales	Desulfobacteraceae	Desulfobacula	Desulfobacula_toluolica	260	17	844	30	1.69873	2.61282e-31	up
731	Bacteria	Proteobacteria	Deltaproteobacteria	Desulfobacterales	Desulfobacteraceae	Desulfococcus	Desulfococcus_oleovorans	544	70	1196	34	1.13654	0.0192249	up
732	Bacteria	Proteobacteria	Deltaproteobacteria	Desulfobacterales	Desulfobulbaceae	Desulfobulbus	Desulfobulbus_propionicus	282	30	453	6	0.683816	0.448374
733	Bacteria	Proteobacteria	Deltaproteobacteria	Desulfobacterales	Desulfobulbaceae	Desulfotalea	Desulfotalea_psychrophila	1095	30	2526	60	1.20592	1.8057e-05	up
734	Bacteria	Proteobacteria	Deltaproteobacteria	Desulfobacterales	Desulfobulbaceae	Desulfurivibrio	Desulfurivibrio_alkaliphilus	142	17	391	19	1.46128	4.57668e-05	up
735	Bacteria	Proteobacteria	Deltaproteobacteria	Desulfovibrionales	Desulfohalobiaceae	Desulfohalobium	Desulfohalobium_retbaense	88	10	326	9	1.8893	7.62309e-14	up
736	Bacteria	Proteobacteria	Deltaproteobacteria	Desulfovibrionales	Desulfomicrobiaceae	Desulfomicrobium	Desulfomicrobium_baculatum	640	89	1828	44	1.51412	1.74463e-06	up
737	Bacteria	Proteobacteria	Deltaproteobacteria	Desulfovibrionales	Desulfovibrionaceae	Desulfovibrio	Desulfovibrio_aespoeensis	235	40	862	22	1.87503	9.16111e-10	up
738	Bacteria	Proteobacteria	Deltaproteobacteria	Desulfovibrionales	Desulfovibrionaceae	Desulfovibrio	Desulfovibrio_africanus	652	87	3751	74	2.52433	1.81921e-34	up
739	Bacteria	Proteobacteria	Deltaproteobacteria	Desulfovibrionales	Desulfovibrionaceae	Desulfovibrio	Desulfovibrio_alaskensis	3106	302	4151	83	0.418401	0.000992223	up
740	Bacteria	Proteobacteria	Deltaproteobacteria	Desulfovibrionales	Desulfovibrionaceae	Desulfovibrio	Desulfovibrio_desulfuricans	2885	370	4405	123	0.610571	0.292769
741	Bacteria	Proteobacteria	Deltaproteobacteria	Desulfovibrionales	Desulfovibrionaceae	Desulfovibrio	Desulfovibrio_magneticus	210	32	934	23	2.15303	1.26818e-16	up
742	Bacteria	Proteobacteria	Deltaproteobacteria	Desulfovibrionales	Desulfovibrionaceae	Desulfovibrio	Desulfovibrio_salexigens	1111	15	1030	24	-0.109214	6.49697e-45	down
743	Bacteria	Proteobacteria	Deltaproteobacteria	Desulfovibrionales	Desulfovibrionaceae	Desulfovibrio	Desulfovibrio_vulgaris	11931	1501	45064	1312	1.91726	2.0062e-17	up
744	Bacteria	Proteobacteria	Deltaproteobacteria	Desulfovibrionales	Desulfovibrionaceae	Lawsonia	Lawsonia_intracellularis	82	11	64	10	-0.357552	3.93924e-05	down
745	Bacteria	Proteobacteria	Deltaproteobacteria	Desulfurellales	Desulfurellaceae	Hippea	Hippea_maritima	231	23	97	10	-1.25184	2.18618e-21	down
746	Bacteria	Proteobacteria	Deltaproteobacteria	Desulfuromonadales	Geobacteraceae	Geobacter	Geobacter_bemidjiensis	274	29	534	11	0.962664	0.239134
747	Bacteria	Proteobacteria	Deltaproteobacteria	Desulfuromonadales	Geobacteraceae	Geobacter	Geobacter_daltonii	1525	150	4867	98	1.67422	3.72738e-16	up
748	Bacteria	Proteobacteria	Deltaproteobacteria	Desulfuromonadales	Geobacteraceae	Geobacter	Geobacter_lovleyi	1668	52	4112	122	1.30172	7.20689e-14	up
749	Bacteria	Proteobacteria	Deltaproteobacteria	Desulfuromonadales	Geobacteraceae	Geobacter	Geobacter_metallireducens	742	111	3136	48	2.07943	8.53327e-17	up
750	Bacteria	Proteobacteria	Deltaproteobacteria	Desulfuromonadales	Geobacteraceae	Geobacter	Geobacter_sulfurreducens	447	73	2237	40	2.32322	3.79939e-20	up
751	Bacteria	Proteobacteria	Deltaproteobacteria	Desulfuromonadales	Geobacteraceae	Geobacter	Geobacter_uraniireducens	1256	146	2173	37	0.790852	0.958225
752	Bacteria	Proteobacteria	Deltaproteobacteria	Desulfuromonadales	Pelobacteraceae	Pelobacter	Pelobacter_carbinolicus	134	16	188	3	0.4885	0.0396564	up
753	Bacteria	Proteobacteria	Deltaproteobacteria	Desulfuromonadales	Pelobacteraceae	Pelobacter	Pelobacter_propionicus	350	48	1342	24	1.93896	7.5039e-16	up
754	Bacteria	Proteobacteria	Deltaproteobacteria	Myxococcales	Cystobacteraceae	Stigmatella	Stigmatella_aurantiaca	493	80	3148	68	2.67478	5.1733e-29	up
755	Bacteria	Proteobacteria	Deltaproteobacteria	Myxococcales	Kofleriaceae	Haliangium	Haliangium_ochraceum	142	18	790	26	2.47596	1.20077e-29	up
756	Bacteria	Proteobacteria	Deltaproteobacteria	Myxococcales	Myxococcaceae	Anaeromyxobacter	Anaeromyxobacter_dehalogenans	14	2	1	0	-3.80735	4.20937e-11	down
757	Bacteria	Proteobacteria	Deltaproteobacteria	Myxococcales	Myxococcaceae	Corallococcus	Corallococcus_coralloides	369	57	1390	46	1.91339	5.30859e-11	up
758	Bacteria	Proteobacteria	Deltaproteobacteria	Myxococcales	Myxococcaceae	Myxococcus	Myxococcus_fulvus	23	3	236	12	3.35908	1.1113e-36	up
759	Bacteria	Proteobacteria	Deltaproteobacteria	Myxococcales	Myxococcaceae	Myxococcus	Myxococcus_xanthus	195	27	901	22	2.20805	7.58461e-21	up
760	Bacteria	Proteobacteria	Deltaproteobacteria	Myxococcales	Polyangiaceae	Sorangium	Sorangium_cellulosum	2347	334	4446	187	0.92169	0.390117
761	Bacteria	Proteobacteria	Deltaproteobacteria	Syntrophobacterales	Syntrophaceae	Desulfobacca	Desulfobacca_acetoxidans	405	49	481	13	0.248115	0.000308912	up
762	Bacteria	Proteobacteria	Deltaproteobacteria	Syntrophobacterales	Syntrophaceae	Desulfomonile	Desulfomonile_tiedjei	1671	64	2816	34	0.752936	0.515139
763	Bacteria	Proteobacteria	Deltaproteobacteria	Syntrophobacterales	Syntrophaceae	Syntrophus	Syntrophus_aciditrophicus	978	101	1470	19	0.58791	0.126749
764	Bacteria	Proteobacteria	Deltaproteobacteria	Syntrophobacterales	Syntrophobacteraceae	Syntrophobacter	Syntrophobacter_fumaroxidans	1887	238	3834	97	1.02276	0.104424
765	Bacteria	Proteobacteria	Epsilonproteobacteria	Campylobacterales	Campylobacteraceae	Arcobacter	Arcobacter_butzleri	60	15	115	19	0.938599	0.877552
766	Bacteria	Proteobacteria	Epsilonproteobacteria	Campylobacterales	Campylobacteraceae	Arcobacter	Arcobacter_nitrofigilis	146	23	191	33	0.387604	0.251661
767	Bacteria	Proteobacteria	Epsilonproteobacteria	Campylobacterales	Campylobacteraceae	Campylobacter	Campylobacter_concisus	749	42	490	18	-0.612184	2.08093e-26	down
768	Bacteria	Proteobacteria	Epsilonproteobacteria	Campylobacterales	Campylobacteraceae	Campylobacter	Campylobacter_curvus	235	23	420	15	0.837729	0.737076
769	Bacteria	Proteobacteria	Epsilonproteobacteria	Campylobacterales	Campylobacteraceae	Campylobacter	Campylobacter_fetus	129	7	192	7	0.573735	0.0338739	up
770	Bacteria	Proteobacteria	Epsilonproteobacteria	Campylobacterales	Campylobacteraceae	Campylobacter	Campylobacter_hominis	4933	135	2812	79	-0.810869	6.63715e-71	down
771	Bacteria	Proteobacteria	Epsilonproteobacteria	Campylobacterales	Campylobacteraceae	Campylobacter	Campylobacter_jejuni	886	46	746	32	-0.248131	1.34612e-15	down
772	Bacteria	Proteobacteria	Epsilonproteobacteria	Campylobacterales	Campylobacteraceae	Campylobacter	Campylobacter_lari	214	13	166	14	-0.366428	1.35222e-12	down
773	Bacteria	Proteobacteria	Epsilonproteobacteria	Campylobacterales	Campylobacteraceae	Sulfurospirillum	Sulfurospirillum_barnesii	197	12	281	15	0.512375	0.0481253	up
774	Bacteria	Proteobacteria	Epsilonproteobacteria	Campylobacterales	Campylobacteraceae	Sulfurospirillum	Sulfurospirillum_deleyianum	229	33	274	5	0.258828	0.0523768
775	Bacteria	Proteobacteria	Epsilonproteobacteria	Campylobacterales	Helicobacteraceae	Helicobacter	Helicobacter_acinonychis	1	0	1	1	0	0.735067
776	Bacteria	Proteobacteria	Epsilonproteobacteria	Campylobacterales	Helicobacteraceae	Helicobacter	Helicobacter_bizzozeronii	142	7	424	10	1.57817	4.87361e-10	up
777	Bacteria	Proteobacteria	Epsilonproteobacteria	Campylobacterales	Helicobacteraceae	Helicobacter	Helicobacter_cetorum	166	9	282	16	0.764512	0.728856
778	Bacteria	Proteobacteria	Epsilonproteobacteria	Campylobacterales	Helicobacteraceae	Helicobacter	Helicobacter_cinaedi	2877	179	4858	474	0.755797	0.724148
779	Bacteria	Proteobacteria	Epsilonproteobacteria	Campylobacterales	Helicobacteraceae	Helicobacter	Helicobacter_felis	245	17	321	12	0.389792	3.51482e-05	up
780	Bacteria	Proteobacteria	Epsilonproteobacteria	Campylobacterales	Helicobacteraceae	Helicobacter	Helicobacter_hepaticus	918	29	969	48	0.0780025	1.27406e-29	up
781	Bacteria	Proteobacteria	Epsilonproteobacteria	Campylobacterales	Helicobacteraceae	Helicobacter	Helicobacter_mustelae	1807	73	1864	73	0.0448054	2.04795e-14	up
782	Bacteria	Proteobacteria	Epsilonproteobacteria	Campylobacterales	Helicobacteraceae	Helicobacter	Helicobacter_pylori	138	20	222	19	0.685891	0.609579
783	Bacteria	Proteobacteria	Epsilonproteobacteria	Campylobacterales	Helicobacteraceae	Sulfuricurvum	Sulfuricurvum_kujiense	262	7	369	11	0.494054	0.00366464	up
784	Bacteria	Proteobacteria	Epsilonproteobacteria	Campylobacterales	Helicobacteraceae	Sulfurimonas	Sulfurimonas_autotrophica	590	25	460	25	-0.359081	1.06864e-36	down
785	Bacteria	Proteobacteria	Epsilonproteobacteria	Campylobacterales	Helicobacteraceae	Sulfurimonas	Sulfurimonas_denitrificans	504	28	578	25	0.197646	1.7408e-07	up
786	Bacteria	Proteobacteria	Epsilonproteobacteria	Campylobacterales	Helicobacteraceae	Wolinella	Wolinella_succinogenes	1691	21	1602	30	-0.0780025	6.18297e-28	down
787	Bacteria	Proteobacteria	Epsilonproteobacteria	Campylobacterales	unclassified	Nitratifractor	Nitratifractor_salsuginis	500	48	844	33	0.755315	0.78885
788	Bacteria	Proteobacteria	Epsilonproteobacteria	Nautiliales	Nautiliaceae	Nautilia	Nautilia_profundicola	251	15	294	24	0.228129	0.000144442	up
789	Bacteria	Proteobacteria	Gammaproteobacteria	Acidithiobacillales	Acidithiobacillaceae	Acidithiobacillus	Acidithiobacillus_caldus	199	29	839	24	2.0759	3.00773e-15	up
790	Bacteria	Proteobacteria	Gammaproteobacteria	Acidithiobacillales	Acidithiobacillaceae	Acidithiobacillus	Acidithiobacillus_ferrivorans	260	30	477	16	0.875478	0.558514
791	Bacteria	Proteobacteria	Gammaproteobacteria	Acidithiobacillales	Acidithiobacillaceae	Acidithiobacillus	Acidithiobacillus_ferrooxidans	299	39	456	10	0.608888	0.310078
792	Bacteria	Proteobacteria	Gammaproteobacteria	Aeromonadales	Aeromonadaceae	Aeromonas	Aeromonas_hydrophila	330	44	1522	42	2.20543	2.2854e-23	up
793	Bacteria	Proteobacteria	Gammaproteobacteria	Aeromonadales	Aeromonadaceae	Aeromonas	Aeromonas_salmonicida	1088	106	3095	120	1.50826	3.90627e-10	up
794	Bacteria	Proteobacteria	Gammaproteobacteria	Aeromonadales	Aeromonadaceae	Aeromonas	Aeromonas_veronii	720	70	1374	30	0.932313	0.220938
795	Bacteria	Proteobacteria	Gammaproteobacteria	Aeromonadales	Aeromonadaceae	Tolumonas	Tolumonas_auensis	857	101	547	16	-0.647754	1.09929e-11	down
796	Bacteria	Proteobacteria	Gammaproteobacteria	Alteromonadales	Alteromonadaceae	Alteromonas	Alteromonas_macleodii	1124	93	1112	21	-0.0154852	3.56113e-07	down
797	Bacteria	Proteobacteria	Gammaproteobacteria	Alteromonadales	Alteromonadaceae	Glaciecola	Glaciecola_nitratireducens	184	20	261	12	0.504344	0.125708
798	Bacteria	Proteobacteria	Gammaproteobacteria	Alteromonadales	Alteromonadaceae	Marinobacter	Marinobacter_adhaerens	284	32	1126	27	1.98724	1.06904e-22	up
799	Bacteria	Proteobacteria	Gammaproteobacteria	Alteromonadales	Alteromonadaceae	Marinobacter	Marinobacter_hydrocarbonoclasticus	788	48	1710	26	1.11773	0.000123422	up
800	Bacteria	Proteobacteria	Gammaproteobacteria	Alteromonadales	Alteromonadaceae	Saccharophagus	Saccharophagus_degradans	1507	56	879	30	-0.777744	1.29971e-71	down
801	Bacteria	Proteobacteria	Gammaproteobacteria	Alteromonadales	Colwelliaceae	Colwellia	Colwellia_psychrerythraea	215	18	151	11	-0.509788	3.43116e-13	down
802	Bacteria	Proteobacteria	Gammaproteobacteria	Alteromonadales	Ferrimonadaceae	Ferrimonas	Ferrimonas_balearica	1290	125	1964	34	0.606424	0.155849
803	Bacteria	Proteobacteria	Gammaproteobacteria	Alteromonadales	Idiomarinaceae	Idiomarina	Idiomarina_loihiensis	168	11	246	9	0.550197	0.0436273	up
804	Bacteria	Proteobacteria	Gammaproteobacteria	Alteromonadales	Pseudoalteromonadaceae	Pseudoalteromonas	Pseudoalteromonas_atlantica	12	1	38	3	1.66297	0.000628558	up
805	Bacteria	Proteobacteria	Gammaproteobacteria	Alteromonadales	Pseudoalteromonadaceae	Pseudoalteromonas	Pseudoalteromonas_haloplanktis	923	50	285	15	-1.69537	9.17259e-73	down
806	Bacteria	Proteobacteria	Gammaproteobacteria	Alteromonadales	Psychromonadaceae	Psychromonas	Psychromonas_ingrahamii	101	4	85	3	-0.248821	4.35596e-14	down
807	Bacteria	Proteobacteria	Gammaproteobacteria	Alteromonadales	Shewanellaceae	Shewanella	Shewanella_amazonensis	4359	309	4299	69	-0.0199961	1.74283e-18	down
808	Bacteria	Proteobacteria	Gammaproteobacteria	Alteromonadales	Shewanellaceae	Shewanella	Shewanella_baltica	391	12	290	11	-0.431116	5.43549e-23	down
809	Bacteria	Proteobacteria	Gammaproteobacteria	Alteromonadales	Shewanellaceae	Shewanella	Shewanella_denitrificans	3	1	5	1	0.736966	0.811723
810	Bacteria	Proteobacteria	Gammaproteobacteria	Alteromonadales	Shewanellaceae	Shewanella	Shewanella_frigidimarina	207	31	159	6	-0.380604	6.61816e-05	down
811	Bacteria	Proteobacteria	Gammaproteobacteria	Alteromonadales	Shewanellaceae	Shewanella	Shewanella_halifaxensis	2	0	1	0	-1	0.0251569	down
812	Bacteria	Proteobacteria	Gammaproteobacteria	Alteromonadales	Shewanellaceae	Shewanella	Shewanella_loihica	4303	58	7902	170	0.876875	0.291147
813	Bacteria	Proteobacteria	Gammaproteobacteria	Alteromonadales	Shewanellaceae	Shewanella	Shewanella_pealeana	0	0	12	2	CP0	1.34923e-07	up
814	Bacteria	Proteobacteria	Gammaproteobacteria	Alteromonadales	Shewanellaceae	Shewanella	Shewanella_piezotolerans	110	13	178	7	0.694374	0.578325
815	Bacteria	Proteobacteria	Gammaproteobacteria	Alteromonadales	Shewanellaceae	Shewanella	Shewanella_putrefaciens	0	0	1	0	CP0	0.190394
816	Bacteria	Proteobacteria	Gammaproteobacteria	Alteromonadales	Shewanellaceae	Shewanella	Shewanella_sediminis	425	8	787	32	0.888901	0.310078
817	Bacteria	Proteobacteria	Gammaproteobacteria	Alteromonadales	Shewanellaceae	Shewanella	Shewanella_violacea	171	13	397	21	1.21514	0.0141748	up
818	Bacteria	Proteobacteria	Gammaproteobacteria	Alteromonadales	Shewanellaceae	Shewanella	Shewanella_woodyi	128	6	486	36	1.92481	1.97374e-16	up
819	Bacteria	Proteobacteria	Gammaproteobacteria	Alteromonadales	unclassified	Teredinibacter	Teredinibacter_turnerae	402	31	265	8	-0.601203	6.39253e-42	down
820	Bacteria	Proteobacteria	Gammaproteobacteria	Cardiobacteriales	Cardiobacteriaceae	Dichelobacter	Dichelobacter_nodosus	465	32	417	7	-0.157183	2.7972e-11	down
821	Bacteria	Proteobacteria	Gammaproteobacteria	Chromatiales	Chromatiaceae	Allochromatium	Allochromatium_vinosum	70	11	225	3	1.6845	7.38841e-08	up
822	Bacteria	Proteobacteria	Gammaproteobacteria	Chromatiales	Chromatiaceae	Nitrosococcus	Nitrosococcus_halophilus	215	26	173	5	-0.313565	1.37593e-12	down
823	Bacteria	Proteobacteria	Gammaproteobacteria	Chromatiales	Chromatiaceae	Nitrosococcus	Nitrosococcus_oceani	22	2	8	0	-1.45943	5.7322e-12	down
824	Bacteria	Proteobacteria	Gammaproteobacteria	Chromatiales	Chromatiaceae	Nitrosococcus	Nitrosococcus_watsonii	39	1	168	6	2.10692	7.64994e-17	up
825	Bacteria	Proteobacteria	Gammaproteobacteria	Chromatiales	Chromatiaceae	Thiocystis	Thiocystis_violascens	9	1	102	6	3.5025	5.03406e-26	up
826	Bacteria	Proteobacteria	Gammaproteobacteria	Chromatiales	Ectothiorhodospiraceae	Alkalilimnicola	Alkalilimnicola_ehrlichii	27	4	1199	67	5.47273	3.80434e-127	up
827	Bacteria	Proteobacteria	Gammaproteobacteria	Chromatiales	Ectothiorhodospiraceae	Halorhodospira	Halorhodospira_halophila	12	2	61	2	2.34577	5.75571e-10	up
828	Bacteria	Proteobacteria	Gammaproteobacteria	Chromatiales	Ectothiorhodospiraceae	Thioalkalivibrio	Thioalkalivibrio_sulfidophilus	132	23	1017	40	2.94571	6.01105e-30	up
829	Bacteria	Proteobacteria	Gammaproteobacteria	Chromatiales	Halothiobacillaceae	Halothiobacillus	Halothiobacillus_neapolitanus	367	7	118	3	-1.63699	1.19332e-107	down
830	Bacteria	Proteobacteria	Gammaproteobacteria	Enterobacteriales	Enterobacteriaceae	Buchnera	Buchnera_aphidicola	655	14	686	15	0.0667137	1.20844e-19	up
831	Bacteria	Proteobacteria	Gammaproteobacteria	Enterobacteriales	Enterobacteriaceae	Candidatus_Blochmannia	Candidatus_Blochmannia_floridanus	31	3	11	2	-1.49476	1.78754e-14	down
832	Bacteria	Proteobacteria	Gammaproteobacteria	Enterobacteriales	Enterobacteriaceae	Candidatus_Blochmannia	Candidatus_Blochmannia_pennsylvanicus	7	1	75	3	3.42146	1.20444e-21	up
833	Bacteria	Proteobacteria	Gammaproteobacteria	Enterobacteriales	Enterobacteriaceae	Candidatus_Blochmannia	Candidatus_Blochmannia_vafer	6	1	22	2	1.87447	0.00782686	up
834	Bacteria	Proteobacteria	Gammaproteobacteria	Enterobacteriales	Enterobacteriaceae	Candidatus_Hamiltonella	Candidatus_Hamiltonella_defensa	1	0	216	7	7.75489	5.19309e-27	up
835	Bacteria	Proteobacteria	Gammaproteobacteria	Enterobacteriales	Enterobacteriaceae	Candidatus_Moranella	Candidatus_Moranella_endobia	0	0	5	0	CP0	0.000930847	up
836	Bacteria	Proteobacteria	Gammaproteobacteria	Enterobacteriales	Enterobacteriaceae	Candidatus_Riesia	Candidatus_Riesia_pediculicola	381	9	194	6	-0.973734	7.97017e-96	down
837	Bacteria	Proteobacteria	Gammaproteobacteria	Enterobacteriales	Enterobacteriaceae	Citrobacter	Citrobacter_koseri	0	0	1	0	CP0	0.622612
838	Bacteria	Proteobacteria	Gammaproteobacteria	Enterobacteriales	Enterobacteriaceae	Citrobacter	Citrobacter_rodentium	22	3	8	0	-1.45943	1.01722e-12	down
839	Bacteria	Proteobacteria	Gammaproteobacteria	Enterobacteriales	Enterobacteriaceae	Cronobacter	Cronobacter_sakazakii	3	0	49	2	4.02975	6.06215e-16	up
840	Bacteria	Proteobacteria	Gammaproteobacteria	Enterobacteriales	Enterobacteriaceae	Cronobacter	Cronobacter_turicensis	5	1	11	1	1.1375	0.427951
841	Bacteria	Proteobacteria	Gammaproteobacteria	Enterobacteriales	Enterobacteriaceae	Dickeya	Dickeya_dadantii	170	17	478	18	1.49148	7.55958e-09	up
842	Bacteria	Proteobacteria	Gammaproteobacteria	Enterobacteriales	Enterobacteriaceae	Dickeya	Dickeya_zeae	23	3	16	1	-0.523562	9.16656e-07	down
843	Bacteria	Proteobacteria	Gammaproteobacteria	Enterobacteriales	Enterobacteriaceae	Edwardsiella	Edwardsiella_ictaluri	57	8	172	6	1.59337	8.15086e-06	up
844	Bacteria	Proteobacteria	Gammaproteobacteria	Enterobacteriales	Enterobacteriaceae	Edwardsiella	Edwardsiella_tarda	18	4	398	7	4.4667	6.30376e-75	up
845	Bacteria	Proteobacteria	Gammaproteobacteria	Enterobacteriales	Enterobacteriaceae	Enterobacter	Enterobacter_aerogenes	12	1	2	0	-2.58496	7.96494e-10	down
846	Bacteria	Proteobacteria	Gammaproteobacteria	Enterobacteriales	Enterobacteriaceae	Enterobacter	Enterobacter_asburiae	7	1	18	1	1.36257	0.154551
847	Bacteria	Proteobacteria	Gammaproteobacteria	Enterobacteriales	Enterobacteriaceae	Enterobacter	Enterobacter_cloacae	277	31	376	5	0.440847	0.0117674	up
848	Bacteria	Proteobacteria	Gammaproteobacteria	Enterobacteriales	Enterobacteriaceae	Erwinia	Erwinia_amylovora	9	1	19	2	1.078	0.469505
849	Bacteria	Proteobacteria	Gammaproteobacteria	Enterobacteriales	Enterobacteriaceae	Erwinia	Erwinia_billingiae	183	21	96	4	-0.930737	2.24709e-27	down
850	Bacteria	Proteobacteria	Gammaproteobacteria	Enterobacteriales	Enterobacteriaceae	Erwinia	Erwinia_pyrifoliae	0	0	1	0	CP0	0.551115
851	Bacteria	Proteobacteria	Gammaproteobacteria	Enterobacteriales	Enterobacteriaceae	Erwinia	Erwinia_tasmaniensis	23	3	56	2	1.28379	0.0186282	up
852	Bacteria	Proteobacteria	Gammaproteobacteria	Enterobacteriales	Enterobacteriaceae	Escherichia	Escherichia_blattae	110	11	130	9	0.241008	0.00344193	up
853	Bacteria	Proteobacteria	Gammaproteobacteria	Enterobacteriales	Enterobacteriaceae	Escherichia	Escherichia_coli	218	16	245	12	0.168454	2.70876e-08	up
854	Bacteria	Proteobacteria	Gammaproteobacteria	Enterobacteriales	Enterobacteriaceae	Escherichia	Escherichia_fergusonii	1	0	32	3	5	5.40797e-10	up
855	Bacteria	Proteobacteria	Gammaproteobacteria	Enterobacteriales	Enterobacteriaceae	Klebsiella	Klebsiella_oxytoca	252	7	140	12	-0.847997	4.17283e-22	down
856	Bacteria	Proteobacteria	Gammaproteobacteria	Enterobacteriales	Enterobacteriaceae	Klebsiella	Klebsiella_pneumoniae	12	1	123	2	3.35755	1.92452e-33	up
857	Bacteria	Proteobacteria	Gammaproteobacteria	Enterobacteriales	Enterobacteriaceae	Pantoea	Pantoea_ananatis	89	10	94	3	0.0788554	4.68608e-06	up
858	Bacteria	Proteobacteria	Gammaproteobacteria	Enterobacteriales	Enterobacteriaceae	Pantoea	Pantoea_vagans	924	24	796	16	-0.215124	9.49755e-34	down
859	Bacteria	Proteobacteria	Gammaproteobacteria	Enterobacteriales	Enterobacteriaceae	Pectobacterium	Pectobacterium_atrosepticum	5	1	152	12	4.926	1.13011e-39	up
860	Bacteria	Proteobacteria	Gammaproteobacteria	Enterobacteriales	Enterobacteriaceae	Pectobacterium	Pectobacterium_carotovorum	6	1	70	2	3.54432	5.46911e-22	up
861	Bacteria	Proteobacteria	Gammaproteobacteria	Enterobacteriales	Enterobacteriaceae	Pectobacterium	Pectobacterium_wasabiae	39	4	266	12	2.76988	4.09767e-43	up
862	Bacteria	Proteobacteria	Gammaproteobacteria	Enterobacteriales	Enterobacteriaceae	Photorhabdus	Photorhabdus_asymbiotica	330	19	50	4	-2.72247	7.10406e-149	down
863	Bacteria	Proteobacteria	Gammaproteobacteria	Enterobacteriales	Enterobacteriaceae	Photorhabdus	Photorhabdus_luminescens	7	0	12	1	0.777608	0.958225
864	Bacteria	Proteobacteria	Gammaproteobacteria	Enterobacteriales	Enterobacteriaceae	Proteus	Proteus_mirabilis	61	1	74	9	0.278716	0.00700937	up
865	Bacteria	Proteobacteria	Gammaproteobacteria	Enterobacteriales	Enterobacteriaceae	Providencia	Providencia_stuartii	39	3	96	6	1.29956	0.0077597	up
866	Bacteria	Proteobacteria	Gammaproteobacteria	Enterobacteriales	Enterobacteriaceae	Rahnella	Rahnella_aquatilis	31	3	3	0	-3.36923	1.83852e-24	down
867	Bacteria	Proteobacteria	Gammaproteobacteria	Enterobacteriales	Enterobacteriaceae	Salmonella	Salmonella_bongori	1	0	2	0	1	0.632718
868	Bacteria	Proteobacteria	Gammaproteobacteria	Enterobacteriales	Enterobacteriaceae	Salmonella	Salmonella_enterica	126	13	119	5	-0.0824622	2.12521e-08	down
869	Bacteria	Proteobacteria	Gammaproteobacteria	Enterobacteriales	Enterobacteriaceae	Serratia	Serratia_proteamaculans	28	4	44	2	0.652077	0.58634
870	Bacteria	Proteobacteria	Gammaproteobacteria	Enterobacteriales	Enterobacteriaceae	Serratia	Serratia_symbiotica	1613	65	1030	49	-0.647102	9.72072e-53	down
871	Bacteria	Proteobacteria	Gammaproteobacteria	Enterobacteriales	Enterobacteriaceae	Sodalis	Sodalis_glossinidius	123	16	48	1	-1.35755	3.71387e-32	down
872	Bacteria	Proteobacteria	Gammaproteobacteria	Enterobacteriales	Enterobacteriaceae	unclassified	secondary_endosymbiont_of_Ctenarytaina_eucalypti	11	1	105	5	3.25481	7.52463e-27	up
873	Bacteria	Proteobacteria	Gammaproteobacteria	Enterobacteriales	Enterobacteriaceae	Wigglesworthia	Wigglesworthia_glossinidia	1029	32	522	19	-0.979121	3.83116e-50	down
874	Bacteria	Proteobacteria	Gammaproteobacteria	Enterobacteriales	Enterobacteriaceae	Xenorhabdus	Xenorhabdus_bovienii	259	14	201	7	-0.365757	1.17128e-22	down
875	Bacteria	Proteobacteria	Gammaproteobacteria	Enterobacteriales	Enterobacteriaceae	Xenorhabdus	Xenorhabdus_nematophila	72	5	250	10	1.79586	2.52718e-12	up
876	Bacteria	Proteobacteria	Gammaproteobacteria	Enterobacteriales	Enterobacteriaceae	Yersinia	Yersinia_enterocolitica	68	5	121	8	0.8314	0.82343
877	Bacteria	Proteobacteria	Gammaproteobacteria	Enterobacteriales	Enterobacteriaceae	Yersinia	Yersinia_pseudotuberculosis	18	2	30	2	0.736966	0.70595
878	Bacteria	Proteobacteria	Gammaproteobacteria	Legionellales	Coxiellaceae	Coxiella	Coxiella_burnetii	488	4	276	3	-0.822213	1.41192e-101	down
879	Bacteria	Proteobacteria	Gammaproteobacteria	Legionellales	Legionellaceae	Legionella	Legionella_longbeachae	402	24	252	12	-0.673772	2.67735e-25	down
880	Bacteria	Proteobacteria	Gammaproteobacteria	Legionellales	Legionellaceae	Legionella	Legionella_pneumophila	388	10	768	67	0.98505	0.214968
881	Bacteria	Proteobacteria	Gammaproteobacteria	Methylococcales	Methylococcaceae	Methylococcus	Methylococcus_capsulatus	182	30	430	16	1.2404	0.0141744	up
882	Bacteria	Proteobacteria	Gammaproteobacteria	Methylococcales	Methylococcaceae	Methylomicrobium	Methylomicrobium_alcaliphilum	184	17	162	6	-0.183712	2.81695e-13	down
883	Bacteria	Proteobacteria	Gammaproteobacteria	Methylococcales	Methylococcaceae	Methylomonas	Methylomonas_methanica	216	21	150	5	-0.526069	1.1379e-19	down
884	Bacteria	Proteobacteria	Gammaproteobacteria	Oceanospirillales	Alcanivoracaceae	Alcanivorax	Alcanivorax_borkumensis	101	10	258	6	1.35302	1.66255e-05	up
885	Bacteria	Proteobacteria	Gammaproteobacteria	Oceanospirillales	Alcanivoracaceae	Alcanivorax	Alcanivorax_dieselolei	166	25	843	29	2.34435	6.85041e-20	up
886	Bacteria	Proteobacteria	Gammaproteobacteria	Oceanospirillales	Alcanivoracaceae	Kangiella	Kangiella_koreensis	140	7	161	10	0.201634	4.42097e-06	up
887	Bacteria	Proteobacteria	Gammaproteobacteria	Oceanospirillales	Hahellaceae	Hahella	Hahella_chejuensis	1006	83	1639	39	0.704186	0.423872
888	Bacteria	Proteobacteria	Gammaproteobacteria	Oceanospirillales	Halomonadaceae	Candidatus_Portiera	Candidatus_Portiera_aleyrodidarum	260	18	300	18	0.206451	1.93357e-09	up
889	Bacteria	Proteobacteria	Gammaproteobacteria	Oceanospirillales	Halomonadaceae	Chromohalobacter	Chromohalobacter_salexigens	36	7	175	7	2.28129	5.62633e-13	up
890	Bacteria	Proteobacteria	Gammaproteobacteria	Oceanospirillales	Halomonadaceae	Halomonas	Halomonas_elongata	347	28	1521	73	2.13201	2.60209e-35	up
891	Bacteria	Proteobacteria	Gammaproteobacteria	Oceanospirillales	Oceanospirillaceae	Marinomonas	Marinomonas_mediterranea	125	3	218	10	0.8024	0.939594
892	Bacteria	Proteobacteria	Gammaproteobacteria	Oceanospirillales	Oceanospirillaceae	Marinomonas	Marinomonas_posidonica	14	1	88	5	2.65208	3.077e-18	up
893	Bacteria	Proteobacteria	Gammaproteobacteria	Pasteurellales	Pasteurellaceae	Actinobacillus	Actinobacillus_pleuropneumoniae	475	24	287	6	-0.726877	2.88994e-33	down
894	Bacteria	Proteobacteria	Gammaproteobacteria	Pasteurellales	Pasteurellaceae	Actinobacillus	Actinobacillus_succinogenes	71	5	188	4	1.40484	1.33484e-06	up
895	Bacteria	Proteobacteria	Gammaproteobacteria	Pasteurellales	Pasteurellaceae	Actinobacillus	Actinobacillus_suis	113	2	85	7	-0.410788	1.15672e-14	down
896	Bacteria	Proteobacteria	Gammaproteobacteria	Pasteurellales	Pasteurellaceae	Aggregatibacter	Aggregatibacter_actinomycetemcomitans	247	15	262	9	0.0850558	5.18937e-11	up
897	Bacteria	Proteobacteria	Gammaproteobacteria	Pasteurellales	Pasteurellaceae	Aggregatibacter	Aggregatibacter_aphrophilus	73	5	53	4	-0.461904	7.80387e-14	down
898	Bacteria	Proteobacteria	Gammaproteobacteria	Pasteurellales	Pasteurellaceae	Basfia	Mannheimia_succiniciproducens	19	1	100	7	2.39593	8.10127e-15	up
899	Bacteria	Proteobacteria	Gammaproteobacteria	Pasteurellales	Pasteurellaceae	Gallibacterium	Gallibacterium_anatis	254	12	116	4	-1.1307	5.574e-46	down
900	Bacteria	Proteobacteria	Gammaproteobacteria	Pasteurellales	Pasteurellaceae	Haemophilus	Haemophilus_ducreyi	1	0	26	2	4.70044	1.44177e-08	up
901	Bacteria	Proteobacteria	Gammaproteobacteria	Pasteurellales	Pasteurellaceae	Haemophilus	Haemophilus_influenzae	283	16	330	9	0.221664	3.89619e-10	up
902	Bacteria	Proteobacteria	Gammaproteobacteria	Pasteurellales	Pasteurellaceae	Haemophilus	Haemophilus_parainfluenzae	1	0	2	0	1	0.908994
903	Bacteria	Proteobacteria	Gammaproteobacteria	Pasteurellales	Pasteurellaceae	Haemophilus	Haemophilus_parasuis	66	8	56	7	-0.237039	5.87849e-05	down
904	Bacteria	Proteobacteria	Gammaproteobacteria	Pasteurellales	Pasteurellaceae	Histophilus	Histophilus_somni	28	2	55	3	0.974005	0.378352
905	Bacteria	Proteobacteria	Gammaproteobacteria	Pasteurellales	Pasteurellaceae	Pasteurella	Pasteurella_multocida	234	18	193	4	-0.277908	7.50841e-11	down
906	Bacteria	Proteobacteria	Gammaproteobacteria	Pseudomonadales	Moraxellaceae	Acinetobacter	Acinetobacter_baumannii	81	5	210	13	1.3744	2.30829e-06	up
907	Bacteria	Proteobacteria	Gammaproteobacteria	Pseudomonadales	Moraxellaceae	Acinetobacter	Acinetobacter_calcoaceticus	0	0	2	1	CP0	0.169967
908	Bacteria	Proteobacteria	Gammaproteobacteria	Pseudomonadales	Moraxellaceae	Acinetobacter	Acinetobacter_oleivorans	16	3	4	1	-2	2.00403e-07	down
909	Bacteria	Proteobacteria	Gammaproteobacteria	Pseudomonadales	Moraxellaceae	Moraxella	Moraxella_catarrhalis	1044	18	1328	13	0.347133	9.21653e-09	up
910	Bacteria	Proteobacteria	Gammaproteobacteria	Pseudomonadales	Moraxellaceae	Psychrobacter	Psychrobacter_arcticus	8	1	38	3	2.24793	5.44534e-06	up
911	Bacteria	Proteobacteria	Gammaproteobacteria	Pseudomonadales	Moraxellaceae	Psychrobacter	Psychrobacter_cryohalolentis	800	58	603	13	-0.407842	1.6501e-14	down
912	Bacteria	Proteobacteria	Gammaproteobacteria	Pseudomonadales	Pseudomonadaceae	Azotobacter	Azotobacter_vinelandii	10	1	10	0	0	0.0200388
913	Bacteria	Proteobacteria	Gammaproteobacteria	Pseudomonadales	Pseudomonadaceae	Cellvibrio	Cellvibrio_japonicus	1708	101	838	34	-1.02729	3.77729e-59	down
914	Bacteria	Proteobacteria	Gammaproteobacteria	Pseudomonadales	Pseudomonadaceae	Pseudomonas	Pseudomonas_aeruginosa	54	9	341	9	2.65874	2.57631e-26	up
915	Bacteria	Proteobacteria	Gammaproteobacteria	Pseudomonadales	Pseudomonadaceae	Pseudomonas	Pseudomonas_brassicacearum	1	0	0	0	EP0	0.215962
916	Bacteria	Proteobacteria	Gammaproteobacteria	Pseudomonadales	Pseudomonadaceae	Pseudomonas	Pseudomonas_entomophila	116	14	167	5	0.525723	0.125897
917	Bacteria	Proteobacteria	Gammaproteobacteria	Pseudomonadales	Pseudomonadaceae	Pseudomonas	Pseudomonas_fluorescens	50	8	249	7	2.31615	2.85563e-18	up
918	Bacteria	Proteobacteria	Gammaproteobacteria	Pseudomonadales	Pseudomonadaceae	Pseudomonas	Pseudomonas_fulva	4	1	50	2	3.64386	2.03934e-15	up
919	Bacteria	Proteobacteria	Gammaproteobacteria	Pseudomonadales	Pseudomonadaceae	Pseudomonas	Pseudomonas_mendocina	63	9	564	21	3.16227	3.42409e-53	up
920	Bacteria	Proteobacteria	Gammaproteobacteria	Pseudomonadales	Pseudomonadaceae	Pseudomonas	Pseudomonas_protegens	13	2	46	1	1.82312	3.72003e-05	up
921	Bacteria	Proteobacteria	Gammaproteobacteria	Pseudomonadales	Pseudomonadaceae	Pseudomonas	Pseudomonas_putida	3190	366	4431	76	0.474076	0.0205745	up
922	Bacteria	Proteobacteria	Gammaproteobacteria	Pseudomonadales	Pseudomonadaceae	Pseudomonas	Pseudomonas_savastanoi	717	59	486	15	-0.561017	3.18737e-28	down
923	Bacteria	Proteobacteria	Gammaproteobacteria	Pseudomonadales	Pseudomonadaceae	Pseudomonas	Pseudomonas_stutzeri	161	22	680	20	2.07847	5.21926e-18	up
924	Bacteria	Proteobacteria	Gammaproteobacteria	Pseudomonadales	Pseudomonadaceae	Pseudomonas	Pseudomonas_syringae	229	14	339	14	0.565938	0.0132388	up
925	Bacteria	Proteobacteria	Gammaproteobacteria	Thiotrichales	Francisellaceae	Francisella	Francisella_noatunensis	2	1	3	0	0.584963	0.452286
926	Bacteria	Proteobacteria	Gammaproteobacteria	Thiotrichales	Francisellaceae	Francisella	Francisella_novicida	10	2	8	1	-0.321928	0.00749871	down
927	Bacteria	Proteobacteria	Gammaproteobacteria	Thiotrichales	Francisellaceae	Francisella	Francisella_philomiragia	6	3	1	0	-2.58496	0.000628157	down
928	Bacteria	Proteobacteria	Gammaproteobacteria	Thiotrichales	Francisellaceae	Francisella	Francisella_tularensis	1	0	0	0	EP0	0.029059	down
929	Bacteria	Proteobacteria	Gammaproteobacteria	Thiotrichales	Piscirickettsiaceae	Thioalkalimicrobium	Thioalkalimicrobium_cyclicum	1	0	3	0	1.58496	0.443813
930	Bacteria	Proteobacteria	Gammaproteobacteria	Thiotrichales	Piscirickettsiaceae	Thiomicrospira	Thiomicrospira_crunogena	3	0	6	1	1	0.985907
931	Bacteria	Proteobacteria	Gammaproteobacteria	unclassified	unclassified	Candidatus_Carsonella	Candidatus_Carsonella_ruddii	347	5	942	26	1.44079	1.56931e-19	up
932	Bacteria	Proteobacteria	Gammaproteobacteria	unclassified	unclassified	Simiduia	Simiduia_agarivorans	283	33	203	7	-0.479322	5.0433e-17	down
933	Bacteria	Proteobacteria	Gammaproteobacteria	unclassified	unclassified	unclassified	Calyptogena_okutanii_thioautotrophic_gill_symbiont	2	0	15	2	2.90689	0.00014178	up
934	Bacteria	Proteobacteria	Gammaproteobacteria	unclassified	unclassified	unclassified	Candidatus_Baumannia_cicadellinicola	468	12	276	12	-0.76184	4.70219e-38	down
935	Bacteria	Proteobacteria	Gammaproteobacteria	unclassified	unclassified	unclassified	Candidatus_Ruthia_magnifica	256	18	107	5	-1.25853	4.0091e-38	down
936	Bacteria	Proteobacteria	Gammaproteobacteria	Vibrionales	Vibrionaceae	Aliivibrio	Aliivibrio_fischeri	347	79	281	37	-0.304366	0.0170253	down
937	Bacteria	Proteobacteria	Gammaproteobacteria	Vibrionales	Vibrionaceae	Aliivibrio	Aliivibrio_salmonicida	3	0	7	1	1.22239	0.654252
938	Bacteria	Proteobacteria	Gammaproteobacteria	Vibrionales	Vibrionaceae	Photobacterium	Photobacterium_profundum	56	8	254	11	2.18133	1.08157e-13	up
939	Bacteria	Proteobacteria	Gammaproteobacteria	Vibrionales	Vibrionaceae	Vibrio	Vibrio_anguillarum	0	0	7	1	CP0	6.40974e-06	up
940	Bacteria	Proteobacteria	Gammaproteobacteria	Vibrionales	Vibrionaceae	Vibrio	Vibrio_cholerae	275	15	214	14	-0.361821	1.6077e-15	down
941	Bacteria	Proteobacteria	Gammaproteobacteria	Vibrionales	Vibrionaceae	Vibrio	Vibrio_furnissii	616	15	763	20	0.308753	2.37551e-13	up
942	Bacteria	Proteobacteria	Gammaproteobacteria	Vibrionales	Vibrionaceae	Vibrio	Vibrio_harveyi	0	0	17	1	CP0	6.00369e-10	up
943	Bacteria	Proteobacteria	Gammaproteobacteria	Vibrionales	Vibrionaceae	Vibrio	Vibrio_parahaemolyticus	237	12	60	3	-1.98185	6.85456e-107	down
944	Bacteria	Proteobacteria	Gammaproteobacteria	Vibrionales	Vibrionaceae	Vibrio	Vibrio_splendidus	361	70	527	41	0.545804	0.379796
945	Bacteria	Proteobacteria	Gammaproteobacteria	Vibrionales	Vibrionaceae	Vibrio	Vibrio_vulnificus	331	8	514	20	0.634937	0.0292703	up
946	Bacteria	Proteobacteria	Gammaproteobacteria	Xanthomonadales	Xanthomonadaceae	Frateuria	Frateuria_aurantia	239	23	537	16	1.16791	0.00363356	up
947	Bacteria	Proteobacteria	Gammaproteobacteria	Xanthomonadales	Xanthomonadaceae	Pseudoxanthomonas	Pseudoxanthomonas_spadix	0	0	1	0	CP0	0.688829
948	Bacteria	Proteobacteria	Gammaproteobacteria	Xanthomonadales	Xanthomonadaceae	Pseudoxanthomonas	Pseudoxanthomonas_suwonensis	1	0	10	1	3.32193	0.000887484	up
949	Bacteria	Proteobacteria	Gammaproteobacteria	Xanthomonadales	Xanthomonadaceae	Stenotrophomonas	Stenotrophomonas_maltophilia	155	11	619	14	1.99767	1.82035e-34	up
950	Bacteria	Proteobacteria	Gammaproteobacteria	Xanthomonadales	Xanthomonadaceae	Xanthomonas	Xanthomonas_albilineans	99	16	279	8	1.49476	0.000286847	up
951	Bacteria	Proteobacteria	Gammaproteobacteria	Xanthomonadales	Xanthomonadaceae	Xanthomonas	Xanthomonas_campestris	1	0	5	1	2.32193	0.041208	up
952	Bacteria	Proteobacteria	Gammaproteobacteria	Xanthomonadales	Xanthomonadaceae	Xanthomonas	Xanthomonas_euvesicatoria	49	5	96	5	0.970253	0.452356
953	Bacteria	Proteobacteria	Gammaproteobacteria	Xanthomonadales	Xanthomonadaceae	Xylella	Xylella_fastidiosa	708	20	1369	25	0.951301	0.0201831	up
954	Bacteria	Spirochaetes	Spirochaetia	Spirochaetales	Brachyspiraceae	Brachyspira	Brachyspira_hyodysenteriae	9	1	13	2	0.530515	0.703582
955	Bacteria	Spirochaetes	Spirochaetia	Spirochaetales	Brachyspiraceae	Brachyspira	Brachyspira_intermedia	13	3	19	4	0.547488	0.641371
956	Bacteria	Spirochaetes	Spirochaetia	Spirochaetales	Brachyspiraceae	Brachyspira	Brachyspira_murdochii	22	5	13	3	-0.758992	0.00440913	down
957	Bacteria	Spirochaetes	Spirochaetia	Spirochaetales	Brachyspiraceae	Brachyspira	Brachyspira_pilosicoli	196	24	101	8	-0.956498	9.61883e-15	down
958	Bacteria	Spirochaetes	Spirochaetia	Spirochaetales	Leptospiraceae	Leptospira	Leptospira_biflexa	716	59	1401	101	0.968425	0.414607
959	Bacteria	Spirochaetes	Spirochaetia	Spirochaetales	Leptospiraceae	Leptospira	Leptospira_borgpetersenii	324	9	437	18	0.431639	1.43254e-06	up
960	Bacteria	Spirochaetes	Spirochaetia	Spirochaetales	Leptospiraceae	Leptospira	Leptospira_interrogans	1004	73	796	56	-0.334919	8.16789e-13	down
961	Bacteria	Spirochaetes	Spirochaetia	Spirochaetales	Leptospiraceae	Turneriella	Turneriella_parva	1463	50	1787	41	0.28861	3.87734e-12	up
962	Bacteria	Spirochaetes	Spirochaetia	Spirochaetales	Spirochaetaceae	Borrelia	Borrelia_afzelii	180	8	143	10	-0.331982	1.86343e-16	down
963	Bacteria	Spirochaetes	Spirochaetia	Spirochaetales	Spirochaetaceae	Borrelia	Borrelia_bissettii	1	0	2	0	1	0.703582
964	Bacteria	Spirochaetes	Spirochaetia	Spirochaetales	Spirochaetaceae	Borrelia	Borrelia_burgdorferi	3	0	5	1	0.736966	0.811723
965	Bacteria	Spirochaetes	Spirochaetia	Spirochaetales	Spirochaetaceae	Borrelia	Borrelia_crocidurae	2	0	6	1	1.58496	0.175857
966	Bacteria	Spirochaetes	Spirochaetia	Spirochaetales	Spirochaetaceae	Borrelia	Borrelia_duttonii	0	0	2	1	CP0	0.406925
967	Bacteria	Spirochaetes	Spirochaetia	Spirochaetales	Spirochaetaceae	Borrelia	Borrelia_hermsii	0	0	8	1	CP0	1.02732e-05	up
968	Bacteria	Spirochaetes	Spirochaetia	Spirochaetales	Spirochaetaceae	Borrelia	Borrelia_recurrentis	1	0	2	0	1	0.884465
969	Bacteria	Spirochaetes	Spirochaetia	Spirochaetales	Spirochaetaceae	Borrelia	Borrelia_turicatae	0	0	1	0	CP0	0.488836
970	Bacteria	Spirochaetes	Spirochaetia	Spirochaetales	Spirochaetaceae	Sphaerochaeta	Sphaerochaeta_coccoides	3858	56	9486	339	1.29795	2.63452e-10	up
971	Bacteria	Spirochaetes	Spirochaetia	Spirochaetales	Spirochaetaceae	Sphaerochaeta	Sphaerochaeta_globus	5264	189	13341	510	1.34164	2.92061e-07	up
972	Bacteria	Spirochaetes	Spirochaetia	Spirochaetales	Spirochaetaceae	Sphaerochaeta	Sphaerochaeta_pleomorpha	1543	103	3924	175	1.34659	0.000235074	up
973	Bacteria	Spirochaetes	Spirochaetia	Spirochaetales	Spirochaetaceae	Spirochaeta	Spirochaeta_africana	3779	297	4368	69	0.208968	2.34288e-08	up
974	Bacteria	Spirochaetes	Spirochaetia	Spirochaetales	Spirochaetaceae	Spirochaeta	Spirochaeta_caldaria	228	8	334	16	0.550814	0.0159892	up
975	Bacteria	Spirochaetes	Spirochaetia	Spirochaetales	Spirochaetaceae	Spirochaeta	Spirochaeta_smaragdinae	1141	64	2400	42	1.07274	0.000249059	up
976	Bacteria	Spirochaetes	Spirochaetia	Spirochaetales	Spirochaetaceae	Spirochaeta	Spirochaeta_thermophila	1831	189	7166	159	1.96854	5.22288e-25	up
977	Bacteria	Spirochaetes	Spirochaetia	Spirochaetales	Spirochaetaceae	Treponema	Treponema_azotonutricium	748	72	1295	18	0.791842	0.976935
978	Bacteria	Spirochaetes	Spirochaetia	Spirochaetales	Spirochaetaceae	Treponema	Treponema_brennaborense	1141	146	1310	36	0.199268	0.000105658	up
979	Bacteria	Spirochaetes	Spirochaetia	Spirochaetales	Spirochaetaceae	Treponema	Treponema_denticola	2252	183	2093	126	-0.105635	8.26416e-09	down
980	Bacteria	Spirochaetes	Spirochaetia	Spirochaetales	Spirochaetaceae	Treponema	Treponema_pallidum	4	1	4	0	0	0.201114
981	Bacteria	Spirochaetes	Spirochaetia	Spirochaetales	Spirochaetaceae	Treponema	Treponema_paraluiscuniculi	2	0	2	0	0	0.58777
982	Bacteria	Spirochaetes	Spirochaetia	Spirochaetales	Spirochaetaceae	Treponema	Treponema_primitia	345	39	488	12	0.500285	0.0437251	up
983	Bacteria	Spirochaetes	Spirochaetia	Spirochaetales	Spirochaetaceae	Treponema	Treponema_succinifaciens	3170	208	4303	274	0.44086	0.00736091	up
984	Bacteria	Synergistetes	Synergistia	Synergistales	Synergistaceae	Aminobacterium	Aminobacterium_colombiense	297	16	287	13	-0.0494122	1.50578e-24	down
985	Bacteria	Synergistetes	Synergistia	Synergistales	Synergistaceae	Anaerobaculum	Anaerobaculum_mobile	525	35	320	9	-0.714246	6.12112e-46	down
986	Bacteria	Synergistetes	Synergistia	Synergistales	Synergistaceae	Thermanaerovibrio	Thermanaerovibrio_acidaminovorans	1796	165	1878	47	0.0644097	1.31875e-09	up
987	Bacteria	Synergistetes	Synergistia	Synergistales	Synergistaceae	Thermovirga	Thermovirga_lienii	280	7	320	11	0.192645	3.32486e-11	up
988	Bacteria	Tenericutes	Mollicutes	Acholeplasmatales	Acholeplasmataceae	Acholeplasma	Acholeplasma_laidlawii	94	29	38	7	-1.30666	6.72719e-05	down
989	Bacteria	Tenericutes	Mollicutes	Acholeplasmatales	Acholeplasmataceae	Candidatus_Phytoplasma	Aster_yellows_witches'-broom	49	2	63	6	0.36257	0.012462	up
990	Bacteria	Tenericutes	Mollicutes	Acholeplasmatales	Acholeplasmataceae	Candidatus_Phytoplasma	Candidatus_Phytoplasma_australiense	245	17	135	3	-0.859822	8.3434e-27	down
991	Bacteria	Tenericutes	Mollicutes	Acholeplasmatales	Acholeplasmataceae	Candidatus_Phytoplasma	Candidatus_Phytoplasma_mali	268	5	155	6	-0.789965	4.00286e-48	down
992	Bacteria	Tenericutes	Mollicutes	Acholeplasmatales	Acholeplasmataceae	Candidatus_Phytoplasma	Onion_yellows_phytoplasma	3	0	6	1	1	0.706204
993	Bacteria	Tenericutes	Mollicutes	Entomoplasmatales	Entomoplasmataceae	Mesoplasma	Mesoplasma_florum	0	0	32	5	CP0	1.24479e-09	up
994	Bacteria	Tenericutes	Mollicutes	Mycoplasmatales	Mycoplasmataceae	Mycoplasma	Mycoplasma_agalactiae	11	1	34	4	1.62803	0.00268866	up
995	Bacteria	Tenericutes	Mollicutes	Mycoplasmatales	Mycoplasmataceae	Mycoplasma	Mycoplasma_arthritidis	7	0	103	5	3.87915	1.26237e-30	up
996	Bacteria	Tenericutes	Mollicutes	Mycoplasmatales	Mycoplasmataceae	Mycoplasma	Mycoplasma_bovis	117	18	11	1	-3.41093	2.5654e-53	down
997	Bacteria	Tenericutes	Mollicutes	Mycoplasmatales	Mycoplasmataceae	Mycoplasma	Mycoplasma_capricolum	0	0	1	0	CP0	0.507002
998	Bacteria	Tenericutes	Mollicutes	Mycoplasmatales	Mycoplasmataceae	Mycoplasma	Mycoplasma_conjunctivae	50	13	24	3	-1.05889	3.37167e-05	down
999	Bacteria	Tenericutes	Mollicutes	Mycoplasmatales	Mycoplasmataceae	Mycoplasma	Mycoplasma_crocodyli	8	2	16	2	1	0.75258
1000	Bacteria	Tenericutes	Mollicutes	Mycoplasmatales	Mycoplasmataceae	Mycoplasma	Mycoplasma_fermentans	93	9	86	8	-0.112894	1.06503e-07	down
1001	Bacteria	Tenericutes	Mollicutes	Mycoplasmatales	Mycoplasmataceae	Mycoplasma	Mycoplasma_gallisepticum	486	11	426	16	-0.190103	7.80813e-23	down
1002	Bacteria	Tenericutes	Mollicutes	Mycoplasmatales	Mycoplasmataceae	Mycoplasma	Mycoplasma_genitalium	518	59	288	10	-0.846883	7.41528e-14	down
1003	Bacteria	Tenericutes	Mollicutes	Mycoplasmatales	Mycoplasmataceae	Mycoplasma	Mycoplasma_haemocanis	1	0	7	1	2.80735	0.00898725	up
1004	Bacteria	Tenericutes	Mollicutes	Mycoplasmatales	Mycoplasmataceae	Mycoplasma	Mycoplasma_haemofelis	258	24	281	25	0.123199	0.00045948	up
1005	Bacteria	Tenericutes	Mollicutes	Mycoplasmatales	Mycoplasmataceae	Mycoplasma	Mycoplasma_hominis	201	12	104	5	-0.950612	1.58979e-28	down
1006	Bacteria	Tenericutes	Mollicutes	Mycoplasmatales	Mycoplasmataceae	Mycoplasma	Mycoplasma_hyopneumoniae	1079	10	836	18	-0.36812	3.02676e-59	down
1007	Bacteria	Tenericutes	Mollicutes	Mycoplasmatales	Mycoplasmataceae	Mycoplasma	Mycoplasma_hyorhinis	5	1	57	3	3.51096	2.66889e-17	up
1008	Bacteria	Tenericutes	Mollicutes	Mycoplasmatales	Mycoplasmataceae	Mycoplasma	Mycoplasma_leachii	0	0	1	0	CP0	0.822044
1009	Bacteria	Tenericutes	Mollicutes	Mycoplasmatales	Mycoplasmataceae	Mycoplasma	Mycoplasma_mobile	6	1	27	3	2.16993	9.67214e-05	up
1010	Bacteria	Tenericutes	Mollicutes	Mycoplasmatales	Mycoplasmataceae	Mycoplasma	Mycoplasma_mycoides	8	3	11	2	0.459432	0.630347
1011	Bacteria	Tenericutes	Mollicutes	Mycoplasmatales	Mycoplasmataceae	Mycoplasma	Mycoplasma_penetrans	36	12	49	7	0.444785	0.497276
1012	Bacteria	Tenericutes	Mollicutes	Mycoplasmatales	Mycoplasmataceae	Mycoplasma	Mycoplasma_pneumoniae	406	29	252	8	-0.688056	3.4948e-46	down
1013	Bacteria	Tenericutes	Mollicutes	Mycoplasmatales	Mycoplasmataceae	Mycoplasma	Mycoplasma_pulmonis	13	1	161	10	3.63048	7.05251e-36	up
1014	Bacteria	Tenericutes	Mollicutes	Mycoplasmatales	Mycoplasmataceae	Mycoplasma	Mycoplasma_putrefaciens	0	0	15	1	CP0	6.18741e-08	up
1015	Bacteria	Tenericutes	Mollicutes	Mycoplasmatales	Mycoplasmataceae	Mycoplasma	Mycoplasma_suis	31	3	234	19	2.91617	1.43971e-33	up
1016	Bacteria	Tenericutes	Mollicutes	Mycoplasmatales	Mycoplasmataceae	Mycoplasma	Mycoplasma_synoviae	181	13	91	3	-0.992051	7.56993e-26	down
1017	Bacteria	Tenericutes	Mollicutes	Mycoplasmatales	Mycoplasmataceae	Mycoplasma	Mycoplasma_wenyonii	25	3	178	10	2.83188	1.6496e-31	up
1018	Bacteria	Tenericutes	Mollicutes	Mycoplasmatales	Mycoplasmataceae	Ureaplasma	Ureaplasma_parvum	24	2	231	12	3.26679	7.15469e-50	up
1019	Bacteria	Tenericutes	Mollicutes	Mycoplasmatales	Mycoplasmataceae	Ureaplasma	Ureaplasma_urealyticum	309	18	75	4	-2.04264	1.48354e-80	down
1020	Bacteria	Thermodesulfobacteria	Thermodesulfobacteria	Thermodesulfobacteriales	Thermodesulfobacteriaceae	Thermodesulfatator	Thermodesulfatator_indicus	239	24	378	20	0.661376	0.280596
1021	Bacteria	Thermotogae	Thermotogae	Thermotogales	Thermotogaceae	Fervidobacterium	Fervidobacterium_nodosum	106	14	118	9	0.154723	0.00233505	up
1022	Bacteria	Thermotogae	Thermotogae	Thermotogales	Thermotogaceae	Fervidobacterium	Fervidobacterium_pennivorans	447	37	852	68	0.930579	0.606076
1023	Bacteria	Thermotogae	Thermotogae	Thermotogales	Thermotogaceae	Kosmotoga	Kosmotoga_olearia	77	9	65	6	-0.244419	8.97598e-06	down
1024	Bacteria	Thermotogae	Thermotogae	Thermotogales	Thermotogaceae	Marinitoga	Marinitoga_piezophila	121	29	293	35	1.27589	0.240443
1025	Bacteria	Thermotogae	Thermotogae	Thermotogales	Thermotogaceae	Mesotoga	Mesotoga_prima	975	81	2430	136	1.31748	0.0023995	up
1026	Bacteria	Thermotogae	Thermotogae	Thermotogales	Thermotogaceae	Petrotoga	Petrotoga_mobilis	51	9	96	11	0.912537	0.788943
1027	Bacteria	Thermotogae	Thermotogae	Thermotogales	Thermotogaceae	Thermosipho	Thermosipho_africanus	131	7	24	4	-2.44846	2.70107e-46	down
1028	Bacteria	Thermotogae	Thermotogae	Thermotogales	Thermotogaceae	Thermosipho	Thermosipho_melanesiensis	268	10	113	10	-1.24591	3.64302e-46	down
1029	Bacteria	Thermotogae	Thermotogae	Thermotogales	Thermotogaceae	Thermotoga	Thermotoga_lettingae	301	40	503	46	0.740795	0.741726
1030	Bacteria	Thermotogae	Thermotogae	Thermotogales	Thermotogaceae	Thermotoga	Thermotoga_maritima	9	1	16	1	0.830075	0.818644
1031	Bacteria	Thermotogae	Thermotogae	Thermotogales	Thermotogaceae	Thermotoga	Thermotoga_naphthophila	52	7	19	1	-1.45251	5.90428e-23	down
1032	Bacteria	Thermotogae	Thermotogae	Thermotogales	Thermotogaceae	Thermotoga	Thermotoga_neapolitana	792	31	2221	78	1.48764	7.93002e-11	up
1033	Bacteria	Thermotogae	Thermotogae	Thermotogales	Thermotogaceae	Thermotoga	Thermotoga_petrophila	2	1	9	1	2.16993	0.039689	up
1034	Bacteria	Thermotogae	Thermotogae	Thermotogales	Thermotogaceae	Thermotoga	Thermotoga_thermarum	581	20	1318	86	1.18174	0.00143954	up
1035	Bacteria	unclassified	unclassified	unclassified	unclassified	Candidatus_Cloacamonas	Candidatus_Cloacamonas_acidaminovorans	424	13	288	17	-0.557995	1.5573e-52	down
1036	Bacteria	unclassified	unclassified	unclassified	unclassified	Candidatus_Methylomirabilis	Candidatus_Methylomirabilis_oxyfera	305	24	886	35	1.5385	3.14197e-12	up
1037	Bacteria	unclassified	unclassified	unclassified	unclassified	Thermobaculum	Thermobaculum_terrenum	3533	76	5861	160	0.730253	0.256577
1038	Bacteria	Verrucomicrobia	Opitutae	Puniceicoccales	Puniceicoccaceae	Coraliomargarita	Coraliomargarita_akajimensis	1136	21	4341	141	1.93406	4.64514e-75	up
1039	Bacteria	Verrucomicrobia	Opitutae	unclassified	Opitutaceae	Opitutus	Opitutus_terrae	753	102	2189	98	1.53955	2.04866e-06	up
1040	Bacteria	Verrucomicrobia	Verrucomicrobia_(class)	Methylacidiphilales	Methylacidiphilaceae	Methylacidiphilum	Methylacidiphilum_infernorum	318	17	361	7	0.182972	2.0321e-10	up
1041	Bacteria	Verrucomicrobia	Verrucomicrobiae	Verrucomicrobiales	Verrucomicrobiaceae	Akkermansia	Akkermansia_muciniphila	3754	491	7453	100	0.989393	0.157718
1042	Archaea	Crenarchaeota	Thermoprotei	Desulfurococcales	Desulfurococcaceae	Desulfurococcus	unclassified	304	26	572	19	0.911944	0.628784
1043	Archaea	Crenarchaeota	Thermoprotei	Desulfurococcales	Desulfurococcaceae	Staphylothermus	unclassified	24	3	92	11	1.9386	0.000108283
1044	Archaea	Crenarchaeota	Thermoprotei	Desulfurococcales	Desulfurococcaceae	unclassified	unclassified	137	3	530	8	1.95182	3.95129e-31
1045	Archaea	Crenarchaeota	Thermoprotei	Desulfurococcales	Pyrodictiaceae	unclassified	unclassified	293	23	449	12	0.615815	0.127057
1046	Archaea	Crenarchaeota	Thermoprotei	Desulfurococcales	unclassified	unclassified	unclassified	644	23	1133	26	0.815015	0.840472
1047	Archaea	Crenarchaeota	Thermoprotei	Sulfolobales	Sulfolobaceae	Metallosphaera	unclassified	213	27	200	6	-0.0908534	5.88854e-05
1048	Archaea	Crenarchaeota	Thermoprotei	Sulfolobales	Sulfolobaceae	Sulfolobus	unclassified	157	26	310	8	0.981504	0.525393
1049	Archaea	Crenarchaeota	Thermoprotei	Sulfolobales	Sulfolobaceae	unclassified	unclassified	376	24	401	28	0.0928696	5.69688e-07
1050	Archaea	Crenarchaeota	Thermoprotei	Thermoproteales	Thermoproteaceae	Pyrobaculum	unclassified	806	30	1784	24	1.14626	2.6481e-05
1051	Archaea	Crenarchaeota	Thermoprotei	Thermoproteales	Thermoproteaceae	Thermoproteus	unclassified	40	6	200	8	2.32193	5.09308e-15
1052	Archaea	Crenarchaeota	Thermoprotei	Thermoproteales	Thermoproteaceae	unclassified	unclassified	864	14	1206	30	0.481127	1.72371e-07
1053	Archaea	Crenarchaeota	Thermoprotei	Thermoproteales	Thermoproteaceae	Vulcanisaeta	unclassified	717	49	774	27	0.11036	1.01129e-06
1054	Archaea	Crenarchaeota	Thermoprotei	Thermoproteales	unclassified	unclassified	unclassified	48	6	69	5	0.523562	0.204069
1055	Archaea	Crenarchaeota	Thermoprotei	unclassified	unclassified	unclassified	unclassified	2751	28	4453	113	0.694821	0.128463
1056	Archaea	Euryarchaeota	Archaeoglobi	Archaeoglobales	Archaeoglobaceae	Archaeoglobus	unclassified	689	27	1294	61	0.909262	0.42818
1057	Archaea	Euryarchaeota	Archaeoglobi	Archaeoglobales	Archaeoglobaceae	unclassified	unclassified	696	36	987	11	0.503963	0.0147436
1058	Archaea	Euryarchaeota	Halobacteria	Halobacteriales	Halobacteriaceae	Haloarcula	unclassified	799	84	1239	42	0.632909	0.207457
1059	Archaea	Euryarchaeota	Halobacteria	Halobacteriales	Halobacteriaceae	Haloferax	unclassified	41	7	118	8	1.52509	0.000828898
1060	Archaea	Euryarchaeota	Halobacteria	Halobacteriales	Halobacteriaceae	Natrinema	unclassified	4	1	6	0	0.584963	0.541138
1061	Archaea	Euryarchaeota	Halobacteria	Halobacteriales	Halobacteriaceae	unclassified	unclassified	5683	530	11227	201	0.982248	0.0786276
1062	Archaea	Euryarchaeota	Methanobacteria	Methanobacteriales	Methanobacteriaceae	Methanobacterium	unclassified	499	51	511	53	0.0342835	0.000285106
1063	Archaea	Euryarchaeota	Methanobacteria	Methanobacteriales	Methanobacteriaceae	Methanobrevibacter	unclassified	1	0	10	2	3.32193	0.00235255
1064	Archaea	Euryarchaeota	Methanobacteria	Methanobacteriales	Methanobacteriaceae	Methanothermobacter	unclassified	856	29	3202	119	1.90329	1.0134e-34
1065	Archaea	Euryarchaeota	Methanobacteria	Methanobacteriales	Methanobacteriaceae	unclassified	unclassified	51	14	39	8	-0.387023	0.0143964
1066	Archaea	Euryarchaeota	Methanococci	Methanococcales	Methanocaldococcaceae	Methanocaldococcus	unclassified	223	15	413	17	0.889098	0.647139
1067	Archaea	Euryarchaeota	Methanococci	Methanococcales	Methanocaldococcaceae	unclassified	unclassified	180	28	115	8	-0.646363	6.33929e-09
1068	Archaea	Euryarchaeota	Methanococci	Methanococcales	Methanococcaceae	Methanococcus	unclassified	165	9	124	15	-0.412126	6.22407e-12
1069	Archaea	Euryarchaeota	Methanococci	Methanococcales	Methanococcaceae	unclassified	unclassified	600	18	765	31	0.350497	7.74306e-08
1070	Archaea	Euryarchaeota	Methanococci	Methanococcales	unclassified	unclassified	unclassified	18	1	28	2	0.63743	0.639902
1071	Archaea	Euryarchaeota	Methanomicrobia	Methanocellales	Methanocellaceae	Methanocella	unclassified	516	55	1893	61	1.87523	3.22506e-18
1072	Archaea	Euryarchaeota	Methanomicrobia	Methanomicrobiales	Methanomicrobiaceae	Methanoculleus	unclassified	97	13	342	17	1.81794	5.11515e-11
1073	Archaea	Euryarchaeota	Methanomicrobia	Methanomicrobiales	Methanoregulaceae	unclassified	unclassified	8	0	7	2	-0.192645	0.0477555
1074	Archaea	Euryarchaeota	Methanomicrobia	Methanomicrobiales	unclassified	unclassified	unclassified	226	16	1334	39	2.56136	4.00317e-36
1075	Archaea	Euryarchaeota	Methanomicrobia	Methanosarcinales	Methanosaetaceae	Methanosaeta	unclassified	736	15	963	26	0.38783	1.43488e-05
1076	Archaea	Euryarchaeota	Methanomicrobia	Methanosarcinales	Methanosarcinaceae	Methanosarcina	unclassified	823	16	1046	64	0.345919	3.75824e-08
1077	Archaea	Euryarchaeota	Methanomicrobia	Methanosarcinales	Methanosarcinaceae	unclassified	unclassified	872	61	1257	79	0.527585	0.0548944
1078	Archaea	Euryarchaeota	Methanomicrobia	Methanosarcinales	unclassified	unclassified	unclassified	31	2	122	9	1.97654	1.20445e-10
1079	Archaea	Euryarchaeota	Methanomicrobia	unclassified	unclassified	unclassified	unclassified	1654	82	3865	146	1.22451	0.000674108
1080	Archaea	Euryarchaeota	Thermococci	Thermococcales	Thermococcaceae	Pyrococcus	unclassified	264	14	582	51	1.14048	0.0245692
1081	Archaea	Euryarchaeota	Thermococci	Thermococcales	Thermococcaceae	Thermococcus	unclassified	5105	284	14245	255	1.48047	3.53369e-21
1082	Archaea	Euryarchaeota	Thermococci	Thermococcales	Thermococcaceae	unclassified	unclassified	2359	17	4717	159	0.999694	0.00265447
1083	Archaea	Euryarchaeota	Thermoplasmata	Thermoplasmatales	Thermoplasmataceae	Thermoplasma	unclassified	0	0	27	2	CP0	5.41368e-11
1084	Archaea	Euryarchaeota	Thermoplasmata	Thermoplasmatales	unclassified	unclassified	unclassified	0	0	35	7	CP0	1.27513e-10
1085	Archaea	Euryarchaeota	unclassified	unclassified	unclassified	unclassified	unclassified	6564	95	17829	567	1.44158	1.07698e-36
1086	Archaea	unclassified	unclassified	unclassified	unclassified	unclassified	unclassified	10124	312	24010	536	1.24586	2.13752e-19
1087	Bacteria	Acidobacteria	Acidobacteriia	Acidobacteriales	Acidobacteriaceae	Granulicella	unclassified	316	32	1057	44	1.74198	5.35736e-14
1088	Bacteria	Acidobacteria	Acidobacteriia	Acidobacteriales	Acidobacteriaceae	Terriglobus	unclassified	393	34	1165	36	1.56773	3.04033e-11
1089	Bacteria	Acidobacteria	Acidobacteriia	Acidobacteriales	Acidobacteriaceae	unclassified	unclassified	5336	451	11740	301	1.1376	0.00101466
1090	Bacteria	Acidobacteria	unclassified	unclassified	unclassified	unclassified	unclassified	2881	292	4687	96	0.702095	0.532197
1091	Bacteria	Actinobacteria	Actinobacteria	Actinomycetales	Actinomycetaceae	unclassified	unclassified	22	3	1	1	-4.45943	2.6086e-15
1092	Bacteria	Actinobacteria	Actinobacteria	Actinomycetales	Cellulomonadaceae	Cellulomonas	unclassified	20	2	61	2	1.60881	4.91442e-05
1093	Bacteria	Actinobacteria	Actinobacteria	Actinomycetales	Corynebacteriaceae	Corynebacterium	unclassified	1434	95	1780	35	0.311832	8.94394e-10
1094	Bacteria	Actinobacteria	Actinobacteria	Actinomycetales	Frankiaceae	Frankia	unclassified	6	1	37	3	2.62449	1.82683e-07
1095	Bacteria	Actinobacteria	Actinobacteria	Actinomycetales	Geodermatophilaceae	unclassified	unclassified	14	2	0	0	EP0	1.24402e-12
1096	Bacteria	Actinobacteria	Actinobacteria	Actinomycetales	Gordoniaceae	Gordonia	unclassified	10	2	26	2	1.37851	0.0515614
1097	Bacteria	Actinobacteria	Actinobacteria	Actinomycetales	Microbacteriaceae	unclassified	unclassified	91	13	227	5	1.31875	0.00187425
1098	Bacteria	Actinobacteria	Actinobacteria	Actinomycetales	Micrococcaceae	Arthrobacter	unclassified	3062	429	9996	189	1.70688	1.22028e-09
1099	Bacteria	Actinobacteria	Actinobacteria	Actinomycetales	Micrococcaceae	Rothia	unclassified	442	49	414	13	-0.0944156	4.64953e-11
1100	Bacteria	Actinobacteria	Actinobacteria	Actinomycetales	Micrococcaceae	unclassified	unclassified	15	2	121	5	3.01197	3.3567e-24
1101	Bacteria	Actinobacteria	Actinobacteria	Actinomycetales	Micromonosporaceae	Micromonospora	unclassified	0	0	10	2	CP0	9.03292e-07
1102	Bacteria	Actinobacteria	Actinobacteria	Actinomycetales	Micromonosporaceae	Salinispora	unclassified	13	3	40	3	1.62149	0.00317071
1103	Bacteria	Actinobacteria	Actinobacteria	Actinomycetales	Micromonosporaceae	unclassified	unclassified	3	0	30	1	3.32193	3.59085e-10
1104	Bacteria	Actinobacteria	Actinobacteria	Actinomycetales	Mycobacteriaceae	Mycobacterium	unclassified	1058	142	1466	25	0.470545	0.0337224
1105	Bacteria	Actinobacteria	Actinobacteria	Actinomycetales	Mycobacteriaceae	unclassified	unclassified	3	1	29	2	3.27302	1.89792e-08
1106	Bacteria	Actinobacteria	Actinobacteria	Actinomycetales	Nocardiaceae	Nocardia	unclassified	1	0	20	2	4.32193	7.05633e-07
1107	Bacteria	Actinobacteria	Actinobacteria	Actinomycetales	Nocardiaceae	Rhodococcus	unclassified	188	27	365	22	0.957164	0.359959
1108	Bacteria	Actinobacteria	Actinobacteria	Actinomycetales	Nocardiaceae	unclassified	unclassified	4	0	14	0	1.80735	0.0200574
1109	Bacteria	Actinobacteria	Actinobacteria	Actinomycetales	Nocardioidaceae	Nocardioides	unclassified	29	4	10	1	-1.53605	9.49387e-15
1110	Bacteria	Actinobacteria	Actinobacteria	Actinomycetales	Nocardioidaceae	unclassified	unclassified	1	0	6	1	2.58496	0.0650965
1111	Bacteria	Actinobacteria	Actinobacteria	Actinomycetales	Nocardiopsaceae	Nocardiopsis	unclassified	0	0	12	2	CP0	1.0845e-07
1112	Bacteria	Actinobacteria	Actinobacteria	Actinomycetales	Nocardiopsaceae	unclassified	unclassified	12	2	29	3	1.27302	0.13022
1113	Bacteria	Actinobacteria	Actinobacteria	Actinomycetales	Promicromonosporaceae	unclassified	unclassified	5	1	0	0	EP0	6.46338e-07
1114	Bacteria	Actinobacteria	Actinobacteria	Actinomycetales	Propionibacteriaceae	Propionibacterium	unclassified	12	2	54	5	2.16993	5.39784e-07
1115	Bacteria	Actinobacteria	Actinobacteria	Actinomycetales	Propionibacteriaceae	unclassified	unclassified	1	0	25	3	4.64386	1.88421e-08
1116	Bacteria	Actinobacteria	Actinobacteria	Actinomycetales	Pseudonocardiaceae	unclassified	unclassified	4	1	48	4	3.58496	9.0717e-13
1117	Bacteria	Actinobacteria	Actinobacteria	Actinomycetales	Streptomycetaceae	Streptomyces	unclassified	269	36	811	21	1.5921	3.44119e-08
1118	Bacteria	Actinobacteria	Actinobacteria	Actinomycetales	Streptomycetaceae	unclassified	unclassified	8	1	17	3	1.08746	0.469505
1119	Bacteria	Actinobacteria	Actinobacteria	Actinomycetales	unclassified	unclassified	unclassified	13139	1609	34488	521	1.39224	3.95706e-06
1120	Bacteria	Actinobacteria	Actinobacteria	Bifidobacteriales	Bifidobacteriaceae	Bifidobacterium	unclassified	4065	332	10322	263	1.3444	1.10074e-08
1121	Bacteria	Actinobacteria	Actinobacteria	Coriobacteriales	Coriobacteriaceae	Eggerthella	unclassified	2577	248	4674	66	0.858965	0.570558
1122	Bacteria	Actinobacteria	Actinobacteria	Coriobacteriales	Coriobacteriaceae	unclassified	unclassified	1531	160	5123	140	1.74251	2.31333e-16
1123	Bacteria	Actinobacteria	Actinobacteria	unclassified	unclassified	unclassified	unclassified	9902	990	33079	632	1.74012	3.52288e-18
1124	Bacteria	Aquificae	Aquificae	Aquificales	Aquificaceae	Hydrogenobaculum	unclassified	594	55	520	30	-0.191951	4.67561e-08
1125	Bacteria	Aquificae	Aquificae	Aquificales	Aquificaceae	unclassified	unclassified	701	14	806	5	0.201365	3.95852e-12
1126	Bacteria	Aquificae	Aquificae	Aquificales	Hydrogenothermaceae	Sulfurihydrogenibium	unclassified	43	8	182	18	2.08153	3.62506e-06
1127	Bacteria	Aquificae	Aquificae	Aquificales	Hydrogenothermaceae	unclassified	unclassified	3	1	7	2	1.22239	0.764249
1128	Bacteria	Aquificae	Aquificae	Aquificales	unclassified	unclassified	unclassified	301	15	589	43	0.968504	0.15426
1129	Bacteria	Bacteroidetes	Bacteroidetes_(class)	Bacteroidetes_Order_II._Incertae_sedis	Rhodothermaceae	unclassified	unclassified	19	3	87	4	2.19502	1.06287e-11
1130	Bacteria	Bacteroidetes	Bacteroidia	Bacteroidales	Bacteroidaceae	Bacteroides	unclassified	12981	358	28672	1526	1.14324	0.000375686
1131	Bacteria	Bacteroidetes	Bacteroidia	Bacteroidales	Porphyromonadaceae	Porphyromonas	unclassified	124	7	534	13	2.1065	2.66491e-27
1132	Bacteria	Bacteroidetes	Bacteroidia	Bacteroidales	Porphyromonadaceae	unclassified	unclassified	1161	52	1318	27	0.182982	1.19862e-15
1133	Bacteria	Bacteroidetes	Bacteroidia	Bacteroidales	Prevotellaceae	Prevotella	unclassified	75847	1871	93523	1453	0.302229	4.70887e-09
1134	Bacteria	Bacteroidetes	Bacteroidia	Bacteroidales	unclassified	unclassified	unclassified	78361	1261	112384	2820	0.520229	0.000143088
1135	Bacteria	Bacteroidetes	Cytophagia	Cytophagales	Cyclobacteriaceae	unclassified	unclassified	5	1	19	3	1.926	0.0175428
1136	Bacteria	Bacteroidetes	Cytophagia	Cytophagales	Cytophagaceae	unclassified	unclassified	663	18	702	19	0.0824622	2.80936e-14
1137	Bacteria	Bacteroidetes	Cytophagia	Cytophagales	unclassified	unclassified	unclassified	241	35	398	59	0.723735	0.73531
1138	Bacteria	Bacteroidetes	Flavobacteriia	Flavobacteriales	Blattabacteriaceae	Blattabacterium	unclassified	91	5	339	3	1.89735	3.0822e-23
1139	Bacteria	Bacteroidetes	Flavobacteriia	Flavobacteriales	Cryomorphaceae	unclassified	unclassified	0	0	1	0	CP0	0.684326
1140	Bacteria	Bacteroidetes	Flavobacteriia	Flavobacteriales	Flavobacteriaceae	Capnocytophaga	unclassified	985	25	695	15	-0.503111	7.60813e-41
1141	Bacteria	Bacteroidetes	Flavobacteriia	Flavobacteriales	Flavobacteriaceae	Cellulophaga	unclassified	116	14	37	3	-1.64853	9.09367e-21
1142	Bacteria	Bacteroidetes	Flavobacteriia	Flavobacteriales	Flavobacteriaceae	Flavobacterium	unclassified	6791	264	4936	132	-0.460282	3.4849e-37
1143	Bacteria	Bacteroidetes	Flavobacteriia	Flavobacteriales	Flavobacteriaceae	Krokinobacter	unclassified	263	40	275	15	0.0643688	0.00184931
1144	Bacteria	Bacteroidetes	Flavobacteriia	Flavobacteriales	Flavobacteriaceae	Lacinutrix	unclassified	1308	84	885	46	-0.563613	2.23173e-22
1145	Bacteria	Bacteroidetes	Flavobacteriia	Flavobacteriales	Flavobacteriaceae	Maribacter	unclassified	520	57	710	79	0.449307	0.110916
1146	Bacteria	Bacteroidetes	Flavobacteriia	Flavobacteriales	Flavobacteriaceae	unclassified	unclassified	12003	240	9062	241	-0.405494	1.29332e-62
1147	Bacteria	Bacteroidetes	Flavobacteriia	Flavobacteriales	unclassified	unclassified	unclassified	691	26	998	27	0.530354	0.00344318
1148	Bacteria	Bacteroidetes	Sphingobacteriia	Sphingobacteriales	Saprospiraceae	unclassified	unclassified	2	0	7	1	1.80735	0.0624201
1149	Bacteria	Bacteroidetes	Sphingobacteriia	Sphingobacteriales	Sphingobacteriaceae	Pedobacter	unclassified	2	0	4	0	1	0.861858
1150	Bacteria	Bacteroidetes	Sphingobacteriia	Sphingobacteriales	Sphingobacteriaceae	Sphingobacterium	unclassified	1042	37	634	36	-0.716801	3.79749e-47
1151	Bacteria	Bacteroidetes	Sphingobacteriia	Sphingobacteriales	Sphingobacteriaceae	unclassified	unclassified	377	19	163	14	-1.20969	8.28042e-65
1152	Bacteria	Bacteroidetes	Sphingobacteriia	Sphingobacteriales	unclassified	unclassified	unclassified	2114	32	1675	46	-0.335814	1.19257e-49
1153	Bacteria	Bacteroidetes	unclassified	unclassified	unclassified	unclassified	unclassified	109543	3278	81574	1114	-0.425316	1.97028e-40
1154	Bacteria	Chlamydiae	Chlamydiia	Chlamydiales	Chlamydiaceae	Chlamydia	unclassified	358	15	301	13	-0.250196	1.28186e-20
1155	Bacteria	Chlamydiae	Chlamydiia	Chlamydiales	Chlamydiaceae	Chlamydophila	unclassified	0	0	16	1	CP0	1.39195e-09
1156	Bacteria	Chlamydiae	Chlamydiia	Chlamydiales	Chlamydiaceae	unclassified	unclassified	723	20	493	15	-0.552408	1.62806e-67
1157	Bacteria	Chlamydiae	Chlamydiia	Chlamydiales	Parachlamydiaceae	unclassified	unclassified	27	6	9	1	-1.58496	9.18906e-07
1158	Bacteria	Chlamydiae	Chlamydiia	Chlamydiales	unclassified	unclassified	unclassified	423	20	465	26	0.136573	1.84859e-14
1159	Bacteria	Chlorobi	Chlorobia	Chlorobiales	Chlorobiaceae	Chlorobaculum	unclassified	371	45	823	13	1.14947	0.0055753
1160	Bacteria	Chlorobi	Chlorobia	Chlorobiales	Chlorobiaceae	Chlorobium	unclassified	122	6	297	11	1.28358	5.95124e-05
1161	Bacteria	Chlorobi	Chlorobia	Chlorobiales	Chlorobiaceae	Pelodictyon	unclassified	0	0	18	2	CP0	3.92244e-10
1162	Bacteria	Chlorobi	Chlorobia	Chlorobiales	Chlorobiaceae	unclassified	unclassified	1761	80	4598	144	1.38461	9.91091e-21
1163	Bacteria	Chloroflexi	Chloroflexi	Chloroflexales	Chloroflexaceae	Chloroflexus	unclassified	2594	171	4882	85	0.912294	0.180792
1164	Bacteria	Chloroflexi	Chloroflexi	Chloroflexales	Chloroflexaceae	Roseiflexus	unclassified	971	89	1556	25	0.680299	0.37077
1165	Bacteria	Chloroflexi	Chloroflexi	Chloroflexales	Chloroflexaceae	unclassified	unclassified	111	13	239	11	1.10645	0.0777633
1166	Bacteria	Chloroflexi	Chloroflexi	unclassified	unclassified	unclassified	unclassified	203	21	9	2	-4.49541	1.29975e-96
1167	Bacteria	Chloroflexi	Gammaproteobacteria	unclassified	unclassified	unclassified	unclassified	1	0	2	1	1	0.517823
1168	Bacteria	Chloroflexi	Thermomicrobia	unclassified	unclassified	unclassified	unclassified	2	0	19	1	3.24793	1.00115e-06
1169	Bacteria	Chloroflexi	unclassified	unclassified	unclassified	unclassified	unclassified	169	22	345	13	1.02957	0.136813
1170	Bacteria	Cyanobacteria	Cyanobacteria_(class)	Chroococcales	unclassified	Cyanothece	unclassified	2071	70	2148	85	0.0526664	4.29411e-15
1171	Bacteria	Cyanobacteria	Cyanobacteria_(class)	Chroococcales	unclassified	Synechococcus	unclassified	4582	346	7394	140	0.690378	0.302102
1172	Bacteria	Cyanobacteria	Cyanobacteria_(class)	Chroococcales	unclassified	Synechocystis	unclassified	126	12	142	6	0.172467	1.65232e-06
1173	Bacteria	Cyanobacteria	Cyanobacteria_(class)	Chroococcales	unclassified	unclassified	unclassified	951	10	1493	26	0.650697	0.00852521
1174	Bacteria	Cyanobacteria	Cyanobacteria_(class)	Nostocales	Nostocaceae	Nostoc	unclassified	34	3	235	14	2.78905	2.307e-25
1175	Bacteria	Cyanobacteria	Cyanobacteria_(class)	Nostocales	Nostocaceae	unclassified	unclassified	1770	126	1338	23	-0.403671	5.50678e-17
1176	Bacteria	Cyanobacteria	unclassified	unclassified	unclassified	unclassified	unclassified	1694	26	2950	65	0.800281	0.915559
1177	Bacteria	Deferribacteres	Deferribacteres	Deferribacterales	Deferribacteraceae	unclassified	unclassified	1	0	40	6	5.32193	1.79113e-11
1178	Bacteria	Deinococcus-Thermus	Deinococci	Deinococcales	Deinococcaceae	Deinococcus	unclassified	411	61	2688	70	2.70932	2.98168e-33
1179	Bacteria	Deinococcus-Thermus	Deinococci	Deinococcales	unclassified	unclassified	unclassified	18	2	41	3	1.18763	0.103562
1180	Bacteria	Deinococcus-Thermus	Deinococci	Thermales	Thermaceae	Meiothermus	unclassified	154	14	154	4	0	6.18401e-10
1181	Bacteria	Deinococcus-Thermus	Deinococci	Thermales	Thermaceae	Thermus	unclassified	150	22	680	26	2.18057	3.63494e-14
1182	Bacteria	Deinococcus-Thermus	Deinococci	Thermales	Thermaceae	unclassified	unclassified	58	11	235	11	2.01854	1.72551e-09
1183	Bacteria	Deinococcus-Thermus	Deinococci	unclassified	unclassified	unclassified	unclassified	129	17	509	12	1.98029	1.00459e-13
1184	Bacteria	Dictyoglomi	Dictyoglomia	Dictyoglomales	Dictyoglomaceae	Dictyoglomus	unclassified	273	22	247	12	-0.14439	9.36716e-20
1185	Bacteria	Elusimicrobia	unclassified	unclassified	unclassified	unclassified	unclassified	4	0	11	1	1.45943	0.132956
1186	Bacteria	Firmicutes	Bacilli	Bacillales	Alicyclobacillaceae	unclassified	unclassified	2	0	25	2	3.64386	7.2488e-08
1187	Bacteria	Firmicutes	Bacilli	Bacillales	Bacillaceae	Bacillus	unclassified	6322	127	7068	264	0.160921	1.90254e-36
1188	Bacteria	Firmicutes	Bacilli	Bacillales	Bacillaceae	Geobacillus	unclassified	3481	246	3023	47	-0.203521	3.23784e-36
1189	Bacteria	Firmicutes	Bacilli	Bacillales	Bacillaceae	unclassified	unclassified	1902	73	2602	76	0.452104	2.28167e-18
1190	Bacteria	Firmicutes	Bacilli	Bacillales	Listeriaceae	Listeria	unclassified	609	54	350	28	-0.799087	1.02478e-20
1191	Bacteria	Firmicutes	Bacilli	Bacillales	Paenibacillaceae	Paenibacillus	unclassified	6724	353	6907	73	0.0387395	1.58524e-26
1192	Bacteria	Firmicutes	Bacilli	Bacillales	Paenibacillaceae	unclassified	unclassified	608	32	971	10	0.6754	0.302064
1193	Bacteria	Firmicutes	Bacilli	Bacillales	Staphylococcaceae	Staphylococcus	unclassified	1200	109	1406	118	0.228562	0.00114066
1194	Bacteria	Firmicutes	Bacilli	Bacillales	Staphylococcaceae	unclassified	unclassified	288	7	255	15	-0.175572	1.44282e-21
1195	Bacteria	Firmicutes	Bacilli	Bacillales	unclassified	Exiguobacterium	unclassified	3332	30	4031	102	0.274749	1.04635e-17
1196	Bacteria	Firmicutes	Bacilli	Bacillales	unclassified	unclassified	unclassified	6551	109	6949	254	0.0850902	5.574e-46
1197	Bacteria	Firmicutes	Bacilli	Lactobacillales	Carnobacteriaceae	Carnobacterium	unclassified	69	14	15	2	-2.20163	5.26376e-13
1198	Bacteria	Firmicutes	Bacilli	Lactobacillales	Enterococcaceae	Enterococcus	unclassified	72	16	126	11	0.807355	0.930182
1199	Bacteria	Firmicutes	Bacilli	Lactobacillales	Enterococcaceae	unclassified	unclassified	17	5	30	4	0.819428	0.985907
1200	Bacteria	Firmicutes	Bacilli	Lactobacillales	Lactobacillaceae	Lactobacillus	unclassified	2824	88	1994	34	-0.502075	5.97246e-66
1201	Bacteria	Firmicutes	Bacilli	Lactobacillales	Lactobacillaceae	unclassified	unclassified	27	4	22	4	-0.295456	0.00221326
1202	Bacteria	Firmicutes	Bacilli	Lactobacillales	Leuconostocaceae	Leuconostoc	unclassified	236	4	373	26	0.660389	0.16831
1203	Bacteria	Firmicutes	Bacilli	Lactobacillales	Leuconostocaceae	unclassified	unclassified	13	2	8	1	-0.70044	1.961e-05
1204	Bacteria	Firmicutes	Bacilli	Lactobacillales	Streptococcaceae	Streptococcus	unclassified	5154	473	6952	437	0.431736	0.0266016
1205	Bacteria	Firmicutes	Bacilli	Lactobacillales	Streptococcaceae	unclassified	unclassified	572	49	494	43	-0.211504	7.43189e-10
1206	Bacteria	Firmicutes	Bacilli	Lactobacillales	unclassified	unclassified	unclassified	2967	294	2676	171	-0.148927	1.08777e-07
1207	Bacteria	Firmicutes	Bacilli	unclassified	unclassified	unclassified	unclassified	9913	542	9025	409	-0.135395	1.50753e-16
1208	Bacteria	Firmicutes	Clostridia	Clostridiales	Clostridiaceae	Alkaliphilus	unclassified	5	1	16	2	1.67807	0.0305304
1209	Bacteria	Firmicutes	Clostridia	Clostridiales	Clostridiaceae	Caloramator	unclassified	340	104	348	51	0.0335526	0.149827
1210	Bacteria	Firmicutes	Clostridia	Clostridiales	Clostridiaceae	Candidatus_Arthromitus	unclassified	123	5	33	6	-1.89812	5.53737e-27
1211	Bacteria	Firmicutes	Clostridia	Clostridiales	Clostridiaceae	Clostridium	unclassified	8721	2498	5659	739	-0.623946	0.0017296
1212	Bacteria	Firmicutes	Clostridia	Clostridiales	Clostridiaceae	Lachnoclostridium	unclassified	2385	128	2707	113	0.182706	6.22434e-24
1213	Bacteria	Firmicutes	Clostridia	Clostridiales	Clostridiales_Family_XI._Incertae_Sedis	unclassified	unclassified	313	39	168	11	-0.897701	7.49183e-13
1214	Bacteria	Firmicutes	Clostridia	Clostridiales	Eubacteriaceae	Eubacterium	unclassified	661	52	695	61	0.0723627	1.01659e-05
1215	Bacteria	Firmicutes	Clostridia	Clostridiales	Lachnospiraceae	Butyrivibrio	unclassified	7798	1337	12516	1571	0.682598	0.641979
1216	Bacteria	Firmicutes	Clostridia	Clostridiales	Lachnospiraceae	unclassified	unclassified	7	1	18	2	1.36257	0.265113
1217	Bacteria	Firmicutes	Clostridia	Clostridiales	Peptococcaceae	Dehalobacter	unclassified	75	2	158	8	1.07496	0.0189571
1218	Bacteria	Firmicutes	Clostridia	Clostridiales	Peptococcaceae	Desulfitobacterium	unclassified	293	5	116	3	-1.33678	6.73553e-117
1219	Bacteria	Firmicutes	Clostridia	Clostridiales	Peptococcaceae	Desulfosporosinus	unclassified	159	5	262	17	0.72054	0.49395
1220	Bacteria	Firmicutes	Clostridia	Clostridiales	Peptococcaceae	Desulfotomaculum	unclassified	351	30	273	6	-0.36257	4.22421e-29
1221	Bacteria	Firmicutes	Clostridia	Clostridiales	Peptococcaceae	unclassified	unclassified	1113	49	928	24	-0.262257	1.55752e-78
1222	Bacteria	Firmicutes	Clostridia	Clostridiales	Peptostreptococcaceae	unclassified	unclassified	0	0	10	1	CP0	5.87849e-05
1223	Bacteria	Firmicutes	Clostridia	Clostridiales	Ruminococcaceae	Ruminococcus	unclassified	1622	206	3035	77	0.903923	0.436387
1224	Bacteria	Firmicutes	Clostridia	Clostridiales	Syntrophomonadaceae	unclassified	unclassified	6	1	0	0	EP0	3.2561e-08
1225	Bacteria	Firmicutes	Clostridia	Clostridiales	unclassified	unclassified	unclassified	14235	1981	17436	1478	0.292627	0.0149811
1226	Bacteria	Firmicutes	Clostridia	Halanaerobiales	Halanaerobiaceae	Halanaerobium	unclassified	6	2	9	2	0.584963	0.786866
1227	Bacteria	Firmicutes	Clostridia	Halanaerobiales	Halanaerobiaceae	unclassified	unclassified	0	0	21	5	CP0	1.2473e-06
1228	Bacteria	Firmicutes	Clostridia	Halanaerobiales	unclassified	unclassified	unclassified	31	10	19	3	-0.706269	0.00746556
1229	Bacteria	Firmicutes	Clostridia	Thermoanaerobacterales	Thermoanaerobacteraceae	Thermoanaerobacter	unclassified	76	5	72	6	-0.0780025	2.89086e-09
1230	Bacteria	Firmicutes	Clostridia	Thermoanaerobacterales	Thermoanaerobacteraceae	unclassified	unclassified	219	10	98	4	-1.16008	7.81782e-73
1231	Bacteria	Firmicutes	Clostridia	Thermoanaerobacterales	Thermoanaerobacterales_Family_III._Incertae_Sedis	Caldicellulosiruptor	unclassified	1582	78	2941	189	0.894557	0.508929
1232	Bacteria	Firmicutes	Clostridia	Thermoanaerobacterales	Thermoanaerobacterales_Family_III._Incertae_Sedis	Thermoanaerobacterium	unclassified	261	25	455	40	0.801817	0.927557
1233	Bacteria	Firmicutes	Clostridia	Thermoanaerobacterales	Thermoanaerobacterales_Family_III._Incertae_Sedis	unclassified	unclassified	84	5	74	5	-0.182864	2.51749e-09
1234	Bacteria	Firmicutes	Clostridia	Thermoanaerobacterales	unclassified	unclassified	unclassified	291	19	423	35	0.539639	0.0505188
1235	Bacteria	Firmicutes	Clostridia	unclassified	unclassified	unclassified	unclassified	5369	348	5854	377	0.124769	3.39359e-08
1236	Bacteria	Firmicutes	Negativicutes	Acidaminococcales	Acidaminococcaceae	Succiniclasticum	unclassified	45	5	12	1	-1.90689	3.11046e-22
1237	Bacteria	Firmicutes	Negativicutes	Selenomonadales	unclassified	unclassified	unclassified	2832	195	1115	42	-1.34478	4.52535e-110
1238	Bacteria	Firmicutes	Negativicutes	Selenomonadales	Veillonellaceae	Selenomonas	unclassified	350	22	43	2	-3.02495	1.03163e-144
1239	Bacteria	Firmicutes	Negativicutes	Selenomonadales	Veillonellaceae	unclassified	unclassified	605	55	286	14	-1.08092	2.86673e-55
1240	Bacteria	Firmicutes	unclassified	unclassified	unclassified	unclassified	unclassified	38917	1327	34995	1414	-0.153252	5.9703e-93
1241	Bacteria	Fusobacteria	Fusobacteriia	Fusobacteriales	Leptotrichiaceae	unclassified	unclassified	103	7	90	7	-0.194647	4.18091e-13
1242	Bacteria	Fusobacteria	Fusobacteriia	Fusobacteriales	unclassified	unclassified	unclassified	135	12	66	7	-1.03242	3.54046e-17
1243	Bacteria	Ignavibacteria	Ignavibacteria	Ignavibacteriales	Ignavibacteriaceae	unclassified	unclassified	67	8	39	3	-0.780687	1.39694e-11
1244	Bacteria	Planctomycetes	Planctomycetia	Planctomycetales	Planctomycetaceae	Planctomyces	unclassified	822	22	1263	22	0.619644	0.0697081
1245	Bacteria	Planctomycetes	Planctomycetia	Planctomycetales	Planctomycetaceae	unclassified	unclassified	1451	52	1695	32	0.224238	1.13903e-16
1246	Bacteria	Proteobacteria	Alphaproteobacteria	Caulobacterales	Caulobacteraceae	Caulobacter	unclassified	123	16	756	27	2.61973	8.62473e-34
1247	Bacteria	Proteobacteria	Alphaproteobacteria	Caulobacterales	Caulobacteraceae	unclassified	unclassified	43	6	234	9	2.4441	9.91091e-21
1248	Bacteria	Proteobacteria	Alphaproteobacteria	Rhizobiales	Bartonellaceae	Bartonella	unclassified	179	7	202	13	0.174396	1.25928e-08
1249	Bacteria	Proteobacteria	Alphaproteobacteria	Rhizobiales	Beijerinckiaceae	unclassified	unclassified	20	3	23	3	0.201634	0.0977939
1250	Bacteria	Proteobacteria	Alphaproteobacteria	Rhizobiales	Bradyrhizobiaceae	Bradyrhizobium	unclassified	348	53	1870	68	2.42588	1.20996e-22
1251	Bacteria	Proteobacteria	Alphaproteobacteria	Rhizobiales	Bradyrhizobiaceae	Nitrobacter	unclassified	3	1	8	1	1.41504	0.128496
1252	Bacteria	Proteobacteria	Alphaproteobacteria	Rhizobiales	Bradyrhizobiaceae	unclassified	unclassified	122	17	832	29	2.7697	4.57693e-35
1253	Bacteria	Proteobacteria	Alphaproteobacteria	Rhizobiales	Brucellaceae	Brucella	unclassified	421	51	537	14	0.351102	0.00185245
1254	Bacteria	Proteobacteria	Alphaproteobacteria	Rhizobiales	Brucellaceae	unclassified	unclassified	461	19	320	3	-0.526695	3.57919e-68
1255	Bacteria	Proteobacteria	Alphaproteobacteria	Rhizobiales	Hyphomicrobiaceae	Hyphomicrobium	unclassified	638	79	1101	47	0.787186	0.938689
1256	Bacteria	Proteobacteria	Alphaproteobacteria	Rhizobiales	Hyphomicrobiaceae	unclassified	unclassified	213	32	428	18	1.00676	0.212591
1257	Bacteria	Proteobacteria	Alphaproteobacteria	Rhizobiales	Methylobacteriaceae	Methylobacterium	unclassified	349	45	698	40	1	0.202099
1258	Bacteria	Proteobacteria	Alphaproteobacteria	Rhizobiales	Phyllobacteriaceae	Chelativorans	unclassified	264	36	631	16	1.2571	0.0027654
1259	Bacteria	Proteobacteria	Alphaproteobacteria	Rhizobiales	Phyllobacteriaceae	Mesorhizobium	unclassified	82	12	88	3	0.10188	0.000496051
1260	Bacteria	Proteobacteria	Alphaproteobacteria	Rhizobiales	Phyllobacteriaceae	unclassified	unclassified	72	10	110	2	0.611435	0.340155
1261	Bacteria	Proteobacteria	Alphaproteobacteria	Rhizobiales	Rhizobiaceae	Agrobacterium	unclassified	747	97	986	14	0.400479	0.00517297
1262	Bacteria	Proteobacteria	Alphaproteobacteria	Rhizobiales	Rhizobiaceae	Candidatus_Liberibacter	unclassified	1	0	3	0	1.58496	0.135837
1263	Bacteria	Proteobacteria	Alphaproteobacteria	Rhizobiales	Rhizobiaceae	Rhizobium	unclassified	104	14	89	4	-0.224706	2.50273e-08
1264	Bacteria	Proteobacteria	Alphaproteobacteria	Rhizobiales	Rhizobiaceae	Sinorhizobium	unclassified	803	113	1823	75	1.18284	0.0136135
1265	Bacteria	Proteobacteria	Alphaproteobacteria	Rhizobiales	Rhizobiaceae	unclassified	unclassified	1433	174	2727	48	0.928276	0.302064
1266	Bacteria	Proteobacteria	Alphaproteobacteria	Rhizobiales	unclassified	unclassified	unclassified	11076	1457	22326	599	1.01129	0.123862
1267	Bacteria	Proteobacteria	Alphaproteobacteria	Rhizobiales	Xanthobacteraceae	unclassified	unclassified	269	36	2342	60	3.12206	4.65586e-57
1268	Bacteria	Proteobacteria	Alphaproteobacteria	Rhodobacterales	Hyphomonadaceae	unclassified	unclassified	0	0	25	2	CP0	2.98011e-12
1269	Bacteria	Proteobacteria	Alphaproteobacteria	Rhodobacterales	Rhodobacteraceae	Jannaschia	unclassified	97	16	164	9	0.757639	0.934539
1270	Bacteria	Proteobacteria	Alphaproteobacteria	Rhodobacterales	Rhodobacteraceae	Pseudovibrio	unclassified	7980	226	18496	520	1.21275	2.26417e-05
1271	Bacteria	Proteobacteria	Alphaproteobacteria	Rhodobacterales	Rhodobacteraceae	Rhodobacter	unclassified	3	0	30	3	3.32193	6.08041e-09
1272	Bacteria	Proteobacteria	Alphaproteobacteria	Rhodobacterales	Rhodobacteraceae	Roseobacter	unclassified	128	16	382	13	1.57743	1.57734e-07
1273	Bacteria	Proteobacteria	Alphaproteobacteria	Rhodobacterales	Rhodobacteraceae	Ruegeria	unclassified	45	6	295	6	2.71272	1.47596e-39
1274	Bacteria	Proteobacteria	Alphaproteobacteria	Rhodobacterales	Rhodobacteraceae	unclassified	unclassified	429	34	1359	33	1.6635	1.6084e-17
1275	Bacteria	Proteobacteria	Alphaproteobacteria	Rhodobacterales	unclassified	unclassified	unclassified	39	7	176	9	2.17403	7.15252e-11
1276	Bacteria	Proteobacteria	Alphaproteobacteria	Rhodospirillales	Acetobacteraceae	Acidiphilium	unclassified	45	5	75	4	0.736966	0.803141
1277	Bacteria	Proteobacteria	Alphaproteobacteria	Rhodospirillales	Acetobacteraceae	Gluconacetobacter	unclassified	1	0	2	1	1	0.758371
1278	Bacteria	Proteobacteria	Alphaproteobacteria	Rhodospirillales	Acetobacteraceae	unclassified	unclassified	24	4	281	4	3.54946	3.04139e-56
1279	Bacteria	Proteobacteria	Alphaproteobacteria	Rhodospirillales	Rhodospirillaceae	Azospirillum	unclassified	221	35	772	16	1.80455	8.2381e-10
1280	Bacteria	Proteobacteria	Alphaproteobacteria	Rhodospirillales	Rhodospirillaceae	Rhodospirillum	unclassified	1	0	2	1	1	0.759014
1281	Bacteria	Proteobacteria	Alphaproteobacteria	Rhodospirillales	Rhodospirillaceae	unclassified	unclassified	68	10	372	18	2.4517	1.69451e-19
1282	Bacteria	Proteobacteria	Alphaproteobacteria	Rhodospirillales	unclassified	unclassified	unclassified	52	7	104	6	1	0.295711
1283	Bacteria	Proteobacteria	Alphaproteobacteria	Rickettsiales	Anaplasmataceae	Anaplasma	unclassified	9	1	77	5	3.09686	1.18901e-18
1284	Bacteria	Proteobacteria	Alphaproteobacteria	Rickettsiales	Anaplasmataceae	Ehrlichia	unclassified	261	21	344	22	0.398359	0.0143964
1285	Bacteria	Proteobacteria	Alphaproteobacteria	Rickettsiales	Anaplasmataceae	Neorickettsia	unclassified	9	1	13	2	0.530515	0.744814
1286	Bacteria	Proteobacteria	Alphaproteobacteria	Rickettsiales	Anaplasmataceae	unclassified	unclassified	320	10	234	12	-0.451563	1.17035e-29
1287	Bacteria	Proteobacteria	Alphaproteobacteria	Rickettsiales	Anaplasmataceae	Wolbachia	unclassified	1	0	2	1	1	0.745508
1288	Bacteria	Proteobacteria	Alphaproteobacteria	Rickettsiales	Rickettsiaceae	Rickettsia	unclassified	91	7	259	27	1.50901	0.000286847
1289	Bacteria	Proteobacteria	Alphaproteobacteria	Rickettsiales	unclassified	unclassified	unclassified	66	9	52	5	-0.343954	1.58758e-08
1290	Bacteria	Proteobacteria	Alphaproteobacteria	Sphingomonadales	Sphingomonadaceae	Novosphingobium	unclassified	68	8	281	11	2.04696	6.09848e-15
1291	Bacteria	Proteobacteria	Alphaproteobacteria	Sphingomonadales	Sphingomonadaceae	Sphingobium	unclassified	196	28	347	11	0.824082	0.796471
1292	Bacteria	Proteobacteria	Alphaproteobacteria	Sphingomonadales	Sphingomonadaceae	unclassified	unclassified	69	8	172	5	1.31774	0.000465457
1293	Bacteria	Proteobacteria	Alphaproteobacteria	Sphingomonadales	unclassified	unclassified	unclassified	19	2	64	3	1.75207	1.04047e-05
1294	Bacteria	Proteobacteria	Alphaproteobacteria	unclassified	unclassified	unclassified	unclassified	12546	1468	30180	660	1.26637	0.000269359
1295	Bacteria	Proteobacteria	Betaproteobacteria	Burkholderiales	Alcaligenaceae	Bordetella	unclassified	10	2	26	2	1.37851	0.0684402
1296	Bacteria	Proteobacteria	Betaproteobacteria	Burkholderiales	Alcaligenaceae	Pusillimonas	unclassified	1024	51	2062	42	1.00983	0.00706705
1297	Bacteria	Proteobacteria	Betaproteobacteria	Burkholderiales	Alcaligenaceae	Taylorella	unclassified	45	5	91	7	1.01594	0.469445
1298	Bacteria	Proteobacteria	Betaproteobacteria	Burkholderiales	Alcaligenaceae	unclassified	unclassified	186	20	219	9	0.235628	0.000252036
1299	Bacteria	Proteobacteria	Betaproteobacteria	Burkholderiales	Burkholderiaceae	Burkholderia	unclassified	4330	625	10915	509	1.33387	0.000826957
1300	Bacteria	Proteobacteria	Betaproteobacteria	Burkholderiales	Burkholderiaceae	Cupriavidus	unclassified	20	3	89	4	2.15381	2.97563e-10
1301	Bacteria	Proteobacteria	Betaproteobacteria	Burkholderiales	Burkholderiaceae	Ralstonia	unclassified	3	0	26	3	3.11548	3.46996e-07
1302	Bacteria	Proteobacteria	Betaproteobacteria	Burkholderiales	Burkholderiaceae	unclassified	unclassified	273	40	1235	42	2.17754	3.02354e-17
1303	Bacteria	Proteobacteria	Betaproteobacteria	Burkholderiales	Comamonadaceae	Acidovorax	unclassified	127	23	872	9	2.7795	2.87461e-29
1304	Bacteria	Proteobacteria	Betaproteobacteria	Burkholderiales	Comamonadaceae	Delftia	unclassified	347	48	1228	33	1.8233	8.549e-13
1305	Bacteria	Proteobacteria	Betaproteobacteria	Burkholderiales	Comamonadaceae	Polaromonas	unclassified	79	13	423	9	2.42073	1.2725e-21
1306	Bacteria	Proteobacteria	Betaproteobacteria	Burkholderiales	Comamonadaceae	unclassified	unclassified	3182	446	8115	145	1.35066	9.1469e-05
1307	Bacteria	Proteobacteria	Betaproteobacteria	Burkholderiales	Oxalobacteraceae	Janthinobacterium	unclassified	297	18	148	6	-1.00487	4.29023e-59
1308	Bacteria	Proteobacteria	Betaproteobacteria	Burkholderiales	Oxalobacteraceae	unclassified	unclassified	128	12	178	8	0.475733	0.0401467
1309	Bacteria	Proteobacteria	Betaproteobacteria	Burkholderiales	unclassified	unclassified	unclassified	2580	352	8707	125	1.7548	1.00315e-11
1310	Bacteria	Proteobacteria	Betaproteobacteria	Gallionellales	Gallionellaceae	unclassified	unclassified	0	0	42	4	CP0	3.18628e-15
1311	Bacteria	Proteobacteria	Betaproteobacteria	Methylophilales	Methylophilaceae	Methylotenera	unclassified	66	2	79	6	0.259387	0.00316404
1312	Bacteria	Proteobacteria	Betaproteobacteria	Methylophilales	Methylophilaceae	Methylovorus	unclassified	1585	74	979	16	-0.695102	3.07879e-65
1313	Bacteria	Proteobacteria	Betaproteobacteria	Methylophilales	Methylophilaceae	unclassified	unclassified	376	24	639	14	0.765083	0.758146
1314	Bacteria	Proteobacteria	Betaproteobacteria	Neisseriales	Neisseriaceae	Neisseria	unclassified	1246	102	1355	30	0.120989	3.83038e-10
1315	Bacteria	Proteobacteria	Betaproteobacteria	Neisseriales	Neisseriaceae	Pseudogulbenkiania	unclassified	48	7	163	3	1.76377	1.59085e-08
1316	Bacteria	Proteobacteria	Betaproteobacteria	Neisseriales	Neisseriaceae	unclassified	unclassified	0	0	61	4	CP0	7.00538e-16
1317	Bacteria	Proteobacteria	Betaproteobacteria	Nitrosomonadales	Nitrosomonadaceae	Nitrosomonas	unclassified	203	6	170	2	-0.255945	1.41914e-20
1318	Bacteria	Proteobacteria	Betaproteobacteria	Nitrosomonadales	Nitrosomonadaceae	unclassified	unclassified	17	2	11	1	-0.628031	7.48531e-06
1319	Bacteria	Proteobacteria	Betaproteobacteria	Rhodocyclales	Rhodocyclaceae	Azoarcus	unclassified	27	3	199	10	2.88174	3.19146e-25
1320	Bacteria	Proteobacteria	Betaproteobacteria	Rhodocyclales	Rhodocyclaceae	Thauera	unclassified	234	32	505	9	1.10977	0.032542
1321	Bacteria	Proteobacteria	Betaproteobacteria	Rhodocyclales	Rhodocyclaceae	unclassified	unclassified	18	3	27	3	0.584963	0.641371
1322	Bacteria	Proteobacteria	Betaproteobacteria	unclassified	unclassified	unclassified	unclassified	5158	504	10816	145	1.06828	0.0131167
1323	Bacteria	Proteobacteria	Deltaproteobacteria	Desulfobacterales	Desulfobacteraceae	unclassified	unclassified	424	7	427	5	0.0101718	1.67426e-21
1324	Bacteria	Proteobacteria	Deltaproteobacteria	Desulfobacterales	Desulfobulbaceae	unclassified	unclassified	4	1	4	0	0	0.260468
1325	Bacteria	Proteobacteria	Deltaproteobacteria	Desulfobacterales	unclassified	unclassified	unclassified	171	16	326	5	0.930876	0.276905
1326	Bacteria	Proteobacteria	Deltaproteobacteria	Desulfovibrionales	Desulfovibrionaceae	Desulfovibrio	unclassified	1307	163	3851	79	1.55897	4.65891e-08
1327	Bacteria	Proteobacteria	Deltaproteobacteria	Desulfovibrionales	unclassified	unclassified	unclassified	327	49	1217	25	1.89597	2.75696e-12
1328	Bacteria	Proteobacteria	Deltaproteobacteria	Desulfuromonadales	Geobacteraceae	Geobacter	unclassified	4708	593	13840	221	1.55566	3.63173e-08
1329	Bacteria	Proteobacteria	Deltaproteobacteria	Desulfuromonadales	Pelobacteraceae	Pelobacter	unclassified	0	0	7	1	CP0	3.27959e-05
1330	Bacteria	Proteobacteria	Deltaproteobacteria	Desulfuromonadales	unclassified	unclassified	unclassified	998	57	2174	33	1.12324	0.000235074
1331	Bacteria	Proteobacteria	Deltaproteobacteria	Myxococcales	Myxococcaceae	Anaeromyxobacter	unclassified	2044	297	2123	87	0.0547092	1.26397e-05
1332	Bacteria	Proteobacteria	Deltaproteobacteria	Myxococcales	Myxococcaceae	Myxococcus	unclassified	374	49	1103	35	1.56032	1.83242e-07
1333	Bacteria	Proteobacteria	Deltaproteobacteria	Myxococcales	Myxococcaceae	unclassified	unclassified	1244	173	5589	117	2.1676	1.88395e-20
1334	Bacteria	Proteobacteria	Deltaproteobacteria	Myxococcales	unclassified	unclassified	unclassified	3630	514	8356	259	1.20284	0.00664874
1335	Bacteria	Proteobacteria	Deltaproteobacteria	Syntrophobacterales	Syntrophaceae	unclassified	unclassified	52	6	103	4	0.986061	0.284852
1336	Bacteria	Proteobacteria	Deltaproteobacteria	Syntrophobacterales	unclassified	unclassified	unclassified	42	5	72	6	0.777608	0.980846
1337	Bacteria	Proteobacteria	Deltaproteobacteria	unclassified	unclassified	unclassified	unclassified	4907	677	15404	240	1.65039	3.99856e-09
1338	Bacteria	Proteobacteria	Epsilonproteobacteria	Campylobacterales	Campylobacteraceae	Arcobacter	unclassified	880	169	855	126	-0.0415791	0.0090688
1339	Bacteria	Proteobacteria	Epsilonproteobacteria	Campylobacterales	Campylobacteraceae	Campylobacter	unclassified	1207	11	793	33	-0.606033	1.33538e-67
1340	Bacteria	Proteobacteria	Epsilonproteobacteria	Campylobacterales	Campylobacteraceae	Sulfurospirillum	unclassified	42	3	192	12	2.19265	5.10893e-20
1341	Bacteria	Proteobacteria	Epsilonproteobacteria	Campylobacterales	Campylobacteraceae	unclassified	unclassified	324	22	249	12	-0.379848	5.25964e-18
1342	Bacteria	Proteobacteria	Epsilonproteobacteria	Campylobacterales	Helicobacteraceae	Helicobacter	unclassified	2510	74	3058	168	0.284901	3.35931e-09
1343	Bacteria	Proteobacteria	Epsilonproteobacteria	Campylobacterales	Helicobacteraceae	Sulfurimonas	unclassified	10	2	57	6	2.51096	7.93578e-09
1344	Bacteria	Proteobacteria	Epsilonproteobacteria	Campylobacterales	Helicobacteraceae	unclassified	unclassified	716	49	660	47	-0.117494	2.35969e-10
1345	Bacteria	Proteobacteria	Epsilonproteobacteria	Campylobacterales	unclassified	unclassified	unclassified	1821	30	1694	49	-0.104297	8.45245e-46
1346	Bacteria	Proteobacteria	Epsilonproteobacteria	unclassified	unclassified	Nitratiruptor	unclassified	348	20	807	35	1.21348	2.58289e-08
1347	Bacteria	Proteobacteria	Epsilonproteobacteria	unclassified	unclassified	Sulfurovum	unclassified	1004	51	2634	128	1.3915	3.32712e-06
1348	Bacteria	Proteobacteria	Epsilonproteobacteria	unclassified	unclassified	unclassified	unclassified	401	35	741	42	0.885871	0.725484
1349	Bacteria	Proteobacteria	Gammaproteobacteria	Acidithiobacillales	Acidithiobacillaceae	Acidithiobacillus	unclassified	396	49	464	8	0.228624	0.000147506
1350	Bacteria	Proteobacteria	Gammaproteobacteria	Aeromonadales	Aeromonadaceae	Aeromonas	unclassified	2455	244	6620	200	1.43111	6.76688e-09
1351	Bacteria	Proteobacteria	Gammaproteobacteria	Aeromonadales	Aeromonadaceae	Oceanimonas	unclassified	226	22	636	27	1.4927	9.20944e-07
1352	Bacteria	Proteobacteria	Gammaproteobacteria	Aeromonadales	Aeromonadaceae	unclassified	unclassified	515	46	605	21	0.232363	0.000762911
1353	Bacteria	Proteobacteria	Gammaproteobacteria	Alteromonadales	Alteromonadaceae	Alteromonas	unclassified	123	3	210	10	0.771731	0.719695
1354	Bacteria	Proteobacteria	Gammaproteobacteria	Alteromonadales	Alteromonadaceae	Glaciecola	unclassified	122	9	20	1	-2.60881	9.97135e-54
1355	Bacteria	Proteobacteria	Gammaproteobacteria	Alteromonadales	Alteromonadaceae	Marinobacter	unclassified	631	71	1889	51	1.58191	1.17027e-10
1356	Bacteria	Proteobacteria	Gammaproteobacteria	Alteromonadales	Alteromonadaceae	unclassified	unclassified	584	37	499	6	-0.226929	2.61301e-13
1357	Bacteria	Proteobacteria	Gammaproteobacteria	Alteromonadales	Pseudoalteromonadaceae	Pseudoalteromonas	unclassified	644	26	477	20	-0.433071	2.0569e-27
1358	Bacteria	Proteobacteria	Gammaproteobacteria	Alteromonadales	Shewanellaceae	Shewanella	unclassified	5449	251	6561	123	0.267924	1.21992e-06
1359	Bacteria	Proteobacteria	Gammaproteobacteria	Alteromonadales	unclassified	unclassified	unclassified	6316	106	4325	77	-0.546311	5.08207e-50
1360	Bacteria	Proteobacteria	Gammaproteobacteria	Chromatiales	Chromatiaceae	Nitrosococcus	unclassified	751	48	303	9	-1.3095	5.5363e-129
1361	Bacteria	Proteobacteria	Gammaproteobacteria	Chromatiales	Chromatiaceae	unclassified	unclassified	7	1	10	1	0.514573	0.719332
1362	Bacteria	Proteobacteria	Gammaproteobacteria	Chromatiales	Ectothiorhodospiraceae	Thioalkalivibrio	unclassified	82	9	36	3	-1.18763	1.01333e-24
1363	Bacteria	Proteobacteria	Gammaproteobacteria	Chromatiales	Ectothiorhodospiraceae	unclassified	unclassified	10	2	373	15	5.2211	2.08652e-75
1364	Bacteria	Proteobacteria	Gammaproteobacteria	Chromatiales	unclassified	unclassified	unclassified	2	0	23	4	3.52356	1.87826e-07
1365	Bacteria	Proteobacteria	Gammaproteobacteria	Enterobacteriales	Enterobacteriaceae	Candidatus_Blochmannia	unclassified	42	4	49	2	0.222392	0.000828898
1366	Bacteria	Proteobacteria	Gammaproteobacteria	Enterobacteriales	Enterobacteriaceae	Citrobacter	unclassified	1	1	5	1	2.32193	0.169133
1367	Bacteria	Proteobacteria	Gammaproteobacteria	Enterobacteriales	Enterobacteriaceae	Cronobacter	unclassified	153	19	278	14	0.861553	0.659419
1368	Bacteria	Proteobacteria	Gammaproteobacteria	Enterobacteriales	Enterobacteriaceae	Dickeya	unclassified	82	10	122	5	0.573185	0.183059
1369	Bacteria	Proteobacteria	Gammaproteobacteria	Enterobacteriales	Enterobacteriaceae	Edwardsiella	unclassified	145	11	317	11	1.12843	0.0101057
1370	Bacteria	Proteobacteria	Gammaproteobacteria	Enterobacteriales	Enterobacteriaceae	Enterobacter	unclassified	288	30	564	23	0.969626	0.161296
1371	Bacteria	Proteobacteria	Gammaproteobacteria	Enterobacteriales	Enterobacteriaceae	Erwinia	unclassified	156	21	147	7	-0.0857299	6.83906e-08
1372	Bacteria	Proteobacteria	Gammaproteobacteria	Enterobacteriales	Enterobacteriaceae	Escherichia	unclassified	25	3	141	6	2.4957	6.87831e-23
1373	Bacteria	Proteobacteria	Gammaproteobacteria	Enterobacteriales	Enterobacteriaceae	Klebsiella	unclassified	171	14	269	9	0.65361	0.373576
1374	Bacteria	Proteobacteria	Gammaproteobacteria	Enterobacteriales	Enterobacteriaceae	Pantoea	unclassified	251	22	456	12	0.861346	0.593728
1375	Bacteria	Proteobacteria	Gammaproteobacteria	Enterobacteriales	Enterobacteriaceae	Pectobacterium	unclassified	318	16	575	20	0.854535	0.549004
1376	Bacteria	Proteobacteria	Gammaproteobacteria	Enterobacteriales	Enterobacteriaceae	Photorhabdus	unclassified	182	6	282	12	0.631757	0.248866
1377	Bacteria	Proteobacteria	Gammaproteobacteria	Enterobacteriales	Enterobacteriaceae	Rahnella	unclassified	236	25	113	5	-1.06246	3.01494e-37
1378	Bacteria	Proteobacteria	Gammaproteobacteria	Enterobacteriales	Enterobacteriaceae	Salmonella	unclassified	303	12	227	8	-0.416625	1.33386e-33
1379	Bacteria	Proteobacteria	Gammaproteobacteria	Enterobacteriales	Enterobacteriaceae	Serratia	unclassified	62	8	59	4	-0.0715533	1.10214e-05
1380	Bacteria	Proteobacteria	Gammaproteobacteria	Enterobacteriales	Enterobacteriaceae	Shigella	unclassified	0	0	22	2	CP0	1.67502e-11
1381	Bacteria	Proteobacteria	Gammaproteobacteria	Enterobacteriales	Enterobacteriaceae	unclassified	unclassified	21511	1017	22255	238	0.0490549	2.3913e-25
1382	Bacteria	Proteobacteria	Gammaproteobacteria	Enterobacteriales	Enterobacteriaceae	Xenorhabdus	unclassified	112	11	109	7	-0.0391706	4.44591e-06
1383	Bacteria	Proteobacteria	Gammaproteobacteria	Enterobacteriales	Enterobacteriaceae	Yersinia	unclassified	199	6	407	15	1.03226	0.00565539
1384	Bacteria	Proteobacteria	Gammaproteobacteria	Legionellales	Legionellaceae	Legionella	unclassified	89	4	112	14	0.331621	0.0208835
1385	Bacteria	Proteobacteria	Gammaproteobacteria	Methylococcales	Methylococcaceae	unclassified	unclassified	11	1	10	1	-0.137504	0.0168146
1386	Bacteria	Proteobacteria	Gammaproteobacteria	Oceanospirillales	Halomonadaceae	unclassified	unclassified	181	20	567	22	1.64736	1.41678e-10
1387	Bacteria	Proteobacteria	Gammaproteobacteria	Oceanospirillales	Oceanospirillaceae	Marinomonas	unclassified	215	23	175	12	-0.296982	1.34996e-07
1388	Bacteria	Proteobacteria	Gammaproteobacteria	Oceanospirillales	unclassified	unclassified	unclassified	110	19	117	6	0.089005	0.0360507
1389	Bacteria	Proteobacteria	Gammaproteobacteria	Pasteurellales	Pasteurellaceae	Actinobacillus	unclassified	311	33	382	21	0.296658	0.0117674
1390	Bacteria	Proteobacteria	Gammaproteobacteria	Pasteurellales	Pasteurellaceae	Aggregatibacter	unclassified	36	4	40	3	0.152003	0.00611564
1391	Bacteria	Proteobacteria	Gammaproteobacteria	Pasteurellales	Pasteurellaceae	Haemophilus	unclassified	99	5	191	12	0.948072	0.288839
1392	Bacteria	Proteobacteria	Gammaproteobacteria	Pasteurellales	Pasteurellaceae	unclassified	unclassified	3579	70	2456	45	-0.543246	3.51754e-59
1393	Bacteria	Proteobacteria	Gammaproteobacteria	Pseudomonadales	Moraxellaceae	Acinetobacter	unclassified	578	42	471	27	-0.295342	3.94026e-13
1394	Bacteria	Proteobacteria	Gammaproteobacteria	Pseudomonadales	Moraxellaceae	Psychrobacter	unclassified	1932	35	1656	43	-0.222392	1.80714e-64
1395	Bacteria	Proteobacteria	Gammaproteobacteria	Pseudomonadales	Moraxellaceae	unclassified	unclassified	610	26	256	5	-1.25267	2.98271e-59
1396	Bacteria	Proteobacteria	Gammaproteobacteria	Pseudomonadales	Pseudomonadaceae	Pseudomonas	unclassified	7104	727	11426	263	0.685617	0.406925
1397	Bacteria	Proteobacteria	Gammaproteobacteria	Pseudomonadales	Pseudomonadaceae	unclassified	unclassified	50	7	366	11	2.87184	1.33446e-37
1398	Bacteria	Proteobacteria	Gammaproteobacteria	Thiotrichales	Francisellaceae	Francisella	unclassified	538	86	357	40	-0.591682	4.38988e-07
1399	Bacteria	Proteobacteria	Gammaproteobacteria	Thiotrichales	Piscirickettsiaceae	Cycloclasticus	unclassified	202	20	79	3	-1.35443	9.88714e-23
1400	Bacteria	Proteobacteria	Gammaproteobacteria	Thiotrichales	Piscirickettsiaceae	Methylophaga	unclassified	489	9	332	11	-0.558651	2.63879e-80
1401	Bacteria	Proteobacteria	Gammaproteobacteria	unclassified	unclassified	Candidatus_Pelagibacter	unclassified	0	0	4	0	CP0	0.00100788
1402	Bacteria	Proteobacteria	Gammaproteobacteria	unclassified	unclassified	unclassified	unclassified	65391	939	71571	529	0.130283	2.46624e-39
1403	Bacteria	Proteobacteria	Gammaproteobacteria	Vibrionales	Vibrionaceae	Aliivibrio	unclassified	7	2	4	1	-0.807355	0.00711808
1404	Bacteria	Proteobacteria	Gammaproteobacteria	Vibrionales	Vibrionaceae	unclassified	unclassified	617	27	511	14	-0.271947	1.69712e-38
1405	Bacteria	Proteobacteria	Gammaproteobacteria	Vibrionales	Vibrionaceae	Vibrio	unclassified	3460	257	4813	139	0.476164	0.0242191
1406	Bacteria	Proteobacteria	Gammaproteobacteria	Xanthomonadales	Xanthomonadaceae	unclassified	unclassified	52	8	91	8	0.807355	0.892038
1407	Bacteria	Proteobacteria	Gammaproteobacteria	Xanthomonadales	Xanthomonadaceae	Xanthomonas	unclassified	8	1	84	4	3.39232	1.46978e-21
1408	Bacteria	Proteobacteria	unclassified	unclassified	unclassified	unclassified	unclassified	191912	14111	336924	3594	0.811978	0.818644
1409	Bacteria	Spirochaetes	Spirochaetia	Spirochaetales	Brachyspiraceae	Brachyspira	unclassified	941	117	748	65	-0.331156	1.18126e-08
1410	Bacteria	Spirochaetes	Spirochaetia	Spirochaetales	Leptospiraceae	Leptospira	unclassified	278	28	316	14	0.18484	0.000590676
1411	Bacteria	Spirochaetes	Spirochaetia	Spirochaetales	Spirochaetaceae	Borrelia	unclassified	354	30	481	38	0.442288	0.0255004
1412	Bacteria	Spirochaetes	Spirochaetia	Spirochaetales	Spirochaetaceae	Sphaerochaeta	unclassified	2234	182	5115	210	1.19511	0.0225547
1413	Bacteria	Spirochaetes	Spirochaetia	Spirochaetales	Spirochaetaceae	Spirochaeta	unclassified	1	0	21	2	4.39232	2.66733e-07
1414	Bacteria	Spirochaetes	Spirochaetia	Spirochaetales	Spirochaetaceae	Treponema	unclassified	1832	60	2297	31	0.326331	2.30907e-11
1415	Bacteria	Spirochaetes	Spirochaetia	Spirochaetales	Spirochaetaceae	unclassified	unclassified	470	13	1457	34	1.63227	7.03986e-22
1416	Bacteria	Spirochaetes	Spirochaetia	Spirochaetales	unclassified	unclassified	unclassified	119	4	391	20	1.71621	9.06447e-20
1417	Bacteria	Synergistetes	Synergistia	Synergistales	Synergistaceae	unclassified	unclassified	45	3	225	5	2.32193	1.13408e-33
1418	Bacteria	Tenericutes	Mollicutes	Acholeplasmatales	Acholeplasmataceae	Candidatus_Phytoplasma	unclassified	644	63	368	9	-0.807355	1.19887e-17
1419	Bacteria	Tenericutes	Mollicutes	Mycoplasmatales	Mycoplasmataceae	Mycoplasma	unclassified	1889	61	2409	67	0.350812	1.14317e-32
1420	Bacteria	Tenericutes	Mollicutes	Mycoplasmatales	Mycoplasmataceae	unclassified	unclassified	692	35	392	14	-0.819918	8.54393e-45
1421	Bacteria	Tenericutes	Mollicutes	Mycoplasmatales	Mycoplasmataceae	Ureaplasma	unclassified	395	11	313	12	-0.33569	9.1302e-31
1422	Bacteria	Tenericutes	Mollicutes	unclassified	unclassified	unclassified	unclassified	1376	55	1006	20	-0.45185	1.17063e-121
1423	Bacteria	Thermodesulfobacteria	Thermodesulfobacteria	Thermodesulfobacteriales	Thermodesulfobacteriaceae	Thermodesulfobacterium	unclassified	34	4	275	23	3.01582	1.16792e-33
1424	Bacteria	Thermotogae	Thermotogae	Thermotogales	Thermotogaceae	Fervidobacterium	unclassified	8	0	51	6	2.67243	6.40983e-10
1425	Bacteria	Thermotogae	Thermotogae	Thermotogales	Thermotogaceae	Thermosipho	unclassified	61	11	11	2	-2.47131	1.18468e-18
1426	Bacteria	Thermotogae	Thermotogae	Thermotogales	Thermotogaceae	Thermotoga	unclassified	3456	68	9217	337	1.41519	3.32208e-14
1427	Bacteria	Thermotogae	Thermotogae	Thermotogales	Thermotogaceae	unclassified	unclassified	912	71	2034	121	1.15721	0.0360791
1428	Bacteria	unclassified	unclassified	unclassified	unclassified	unclassified	unclassified	3688745	47426	4769513	52574	0.370712	3.56658e-18
1429	Bacteria	Verrucomicrobia	unclassified	unclassified	unclassified	unclassified	unclassified	0	0	15	2	CP0	8.65002e-08
1430	Bacteria	Elusimicrobia	unclassified	unclassified	unclassified	unclassified	unclassified	120	6	463	35	1.94798	1.80611e-18

## Sheet: Supplementary table 2
Supplementary Table 2. Effects of urea supplementation on the diversity of ruminal microbiome and the community of microbes with Ni-dependent enzyme genes.
	Diversity Index	TP	TP_SE	US	US_SE	p
Ruminal Microbiome	Shannon	3.56256	0.0359081	4.33541	0.0235117	2.62988e-05
	Simpson	0.928542	0.0036113	0.976897	0.000829368	8.88418e-05
Community Consisting of Microbes with Ni-dependent Enzyme Genes	Shannon	2.5001	0.0225293	2.55858	0.0151939	0.0589712
	Simpson	0.81497	0.0197508	0.859407	0.012685	0.0622098

## Sheet: Supplementary table 3
Supplementary Table 3. Effects of urea supplementation on the relative abundances of KO terms in the ruminal microbiome.
Item	KO	TP (TPM)	TP_SE	US (TPM)	US_SE	log2(US/TP)	FDR	State
1	K05349	5067.45	180.469	4433.99	120.848	-0.192656	0.000149157	down
2	K21572	4161.98	127.667	3596.05	55.7501	-0.210858	5.19942e-05	down
3	K01915	2314.46	49.8462	1909.55	39.876	-0.277442	4.12424e-10	down
4	K07133	2241.42	68.9383	1957.96	43.6064	-0.195062	2.3385e-05	down
5	K06147	1981.68	48.2901	1876.07	12.9607	-0.0790104	0.000261003	down
6	K03324	1744.99	105.917	1320.68	20.5009	-0.401938	7.50784e-06	down
7	K01990	1653.81	15.8372	1437.01	6.68368	-0.202727	1.5519e-16	down
8	K03695	1599.81	39.0242	1492.48	19.6893	-0.10019	0.00212089	down
9	K02355	1583.48	23.2424	1455.05	13.9762	-0.122039	0.00010687	down
10	K03655	1454.3	13.3109	1348.92	13.8126	-0.108523	3.35646e-05	down
11	K00705	1449.78	23.6133	1227.11	27.1949	-0.240564	1.82714e-07	down
12	K07456	1424.23	66.306	1129.41	32.8293	-0.334624	1.69553e-05	down
13	K01262	1236.99	27.6367	1186.36	15.4498	-0.0602923	0.030642	down
14	K01187	1175.92	45.7834	973.262	19.3472	-0.272885	3.5558e-07	down
15	K02316	1172.55	24.2834	680.009	9.40386	-0.786019	1.27432e-48	down
16	K00791	1156.83	18.4366	1044.34	12.6121	-0.147581	9.21539e-05	down
17	K01847	1128.94	43.1049	903.539	11.161	-0.321313	1.1607e-08	down
18	K03737	1092.64	30.6519	776.066	26.5316	-0.493565	2.09555e-20	down
19	K03310	1082.16	41.7189	969.819	23.322	-0.158129	0.00186075	down
20	K02564	1069.25	36.6676	889.675	15.1321	-0.265246	1.30392e-07	down
21	K01883	1042.76	46.5659	910.964	13.3361	-0.194935	0.000337218	down
22	K00962	1021	23.2219	825.538	16.4422	-0.306576	1.24407e-11	down
23	K06959	1014.73	18.3331	809.703	13.9706	-0.325624	3.16916e-13	down
24	K00700	983.425	17.5771	909.413	10.7726	-0.112879	0.00248639	down
25	K01206	974.506	47.3509	807.477	35.5783	-0.27125	0.000248394	down
26	K01784	958.378	14.1253	908	13.3453	-0.0779024	0.00180622	down
27	K04066	949.685	20.4857	893.195	13.2452	-0.0884739	0.0165816	down
28	K06901	935.433	26.7512	678.529	12.1203	-0.463223	1.64316e-17	down
29	K12373	926.406	38.9053	717.277	20.2781	-0.369114	1.95461e-08	down
30	K00133	923.66	9.18797	818.578	19.132	-0.174242	2.37667e-05	down
31	K01191	897.824	21.5705	355.602	25.3049	-1.33617	1.67937e-44	down
32	K03771	885.09	58.6379	751.579	8.72484	-0.2359	0.00905489	down
33	K01338	853.092	11.5109	772.188	9.99452	-0.14375	0.000148339	down
34	K06113	851.061	59.7072	689.638	12.5993	-0.303424	0.00237518	down
35	K07386	848.065	20.3352	725.497	10.6186	-0.225205	7.13327e-06	down
36	K01972	847.253	10.3817	818.15	21.1189	-0.050428	0.0375558	down
37	K01940	838.143	41.3359	761.578	13.4492	-0.138206	0.0380421	down
38	K01813	820.719	51.4481	457.462	24.9659	-0.843237	5.68868e-17	down
39	K01493	814.743	12.0166	645.134	7.91346	-0.336747	1.0219e-13	down
40	K01880	813.449	6.30976	690.189	13.1181	-0.237061	6.2193e-09	down
41	K01520	806.583	16.0357	670.695	13.1211	-0.266167	1.10109e-11	down
42	K07497	805.679	11.5737	683.222	64.1052	-0.237851	0.0402011	down
43	K03497	779.997	25.2119	630.735	14.4564	-0.306436	6.66497e-09	down
44	K03671	749.278	3.76674	643.278	5.17388	-0.220059	1.00328e-09	down
45	K01224	742.515	18.9703	680.475	11.3595	-0.125878	0.00329722	down
46	K01006	737.328	15.1428	675.228	11.0131	-0.126931	0.00230088	down
47	K00948	722.143	9.80326	597.298	14.7396	-0.273833	1.05281e-09	down
48	K01950	715.685	17.7973	638.272	7.57087	-0.165154	8.13703e-05	down
49	K09704	715.36	61.5196	400.319	21.3765	-0.83752	3.30187e-09	down
50	K06187	713.669	19.7794	643.313	5.16193	-0.149736	0.00117257	down
51	K04485	712.247	44.5796	554.354	12.6105	-0.361569	4.09591e-06	down
52	K00677	710.056	16.8438	620.155	9.21508	-0.195304	2.6034e-05	down
53	K01756	708.95	18.3637	565.271	8.40123	-0.326742	7.62467e-11	down
54	K12340	705.536	25.0041	647.277	8.27024	-0.124336	0.0184596	down
55	K00384	694.007	36.7381	599.472	6.1257	-0.211259	0.00303348	down
56	K01818	693.367	70.6143	538.498	15.9263	-0.364678	0.00102602	down
57	K00281	689.354	18.2371	517.789	9.35719	-0.41288	2.52723e-12	down
58	K06217	687.647	47.9035	456.598	9.86654	-0.590743	2.15401e-11	down
59	K06413	684.493	10.4648	583.317	8.95176	-0.230756	1.52882e-07	down
60	K01802	682.777	16.572	561.91	13.8049	-0.281075	3.01579e-07	down
61	K02314	680.971	11.9549	635.934	3.10336	-0.0987166	0.0019012	down
62	K11527	677.873	12.3275	591.41	3.85206	-0.196857	1.13355e-07	down
63	K00425	670.339	20.4438	559.264	14.1922	-0.26136	3.44949e-05	down
64	K03111	667.449	9.89832	582.849	5.41723	-0.195535	2.05451e-08	down
65	K14652	665.744	49.1836	561.529	8.94925	-0.245607	0.00259805	down
66	K01991	661.472	33.7976	513.291	9.17257	-0.365904	8.52041e-06	down
67	K00046	658.933	16.0064	532.258	11.4012	-0.308006	6.50387e-08	down
68	K02563	655.141	31.2752	447.765	15.9729	-0.549063	2.17606e-12	down
69	K01778	654.799	42.6671	563.522	9.80381	-0.21658	0.00130127	down
70	K00850	654.788	9.91204	599.403	5.5338	-0.127501	0.000119595	down
71	K03711	654.052	9.74246	537.38	5.14918	-0.283462	2.96692e-11	down
72	K14441	653.572	12.836	563.319	5.54075	-0.214396	3.78918e-06	down
73	K07792	652.653	16.773	514.746	10.4249	-0.342456	8.28564e-09	down
74	K07037	649.537	18.8794	512.404	7.87464	-0.342131	2.05061e-10	down
75	K17103	641.419	24.307	516.673	13.7746	-0.312015	3.30535e-07	down
76	K07478	633.378	12.6245	470.032	6.50337	-0.430308	7.49723e-22	down
77	K03648	630.403	4.04165	604.496	6.73693	-0.0605396	0.0177066	down
78	K01738	625.241	12.2735	581.525	8.3352	-0.10457	0.00585406	down
79	K00826	619.496	17.3953	524.501	7.44541	-0.24015	1.34393e-06	down
80	K00788	615.891	28.0551	450.666	7.29226	-0.450617	1.3486e-12	down
81	K01627	606.266	19.1888	429.699	8.45186	-0.496624	2.41352e-13	down
82	K11749	605.285	8.5139	540.752	2.12621	-0.162646	4.77912e-05	down
83	K11069	604.794	21.6257	266.682	10.9491	-1.18132	1.64059e-41	down
84	K02523	604.543	24.1089	493.409	6.69585	-0.29306	1.28148e-05	down
85	K03614	600.26	11.8047	555.74	7.24309	-0.111175	0.00536905	down
86	K21636	598.194	5.24306	559.036	6.5096	-0.0976706	0.00135336	down
87	K01736	595.556	38.3975	434.907	10.7573	-0.453531	1.6317e-08	down
88	K01495	594.659	12.0015	512.719	16.2181	-0.213895	0.000144482	down
89	K00554	590.906	6.90264	493.966	9.26759	-0.258518	3.55017e-09	down
90	K01892	590.445	21.8513	500.451	2.57172	-0.238574	3.77109e-06	down
91	K04069	587.798	21.6028	469.045	5.30933	-0.325595	2.92356e-11	down
92	K03502	587.707	32.6215	490.575	6.91612	-0.260624	0.00136649	down
93	K00773	582.684	15.7561	506.93	4.53511	-0.200929	6.35706e-06	down
94	K01409	580.565	2.9723	507.035	6.77131	-0.195372	5.794e-07	down
95	K01875	576.338	12.1655	443.664	6.37465	-0.377447	4.67182e-15	down
96	K00927	576.186	28.0034	457.244	9.96521	-0.33357	2.06527e-07	down
97	K22132	575.889	17.3884	453.771	2.16787	-0.343826	6.3386e-12	down
98	K06178	574.816	31.1674	518.452	11.6234	-0.14889	0.0168723	down
99	K02926	564.661	7.9893	445	2.60292	-0.343579	6.98604e-13	down
100	K01613	562.938	17.666	517.829	6.09111	-0.120498	0.00479919	down
101	K11720	561.683	23.272	427.85	8.79507	-0.392652	2.52296e-09	down
102	K00930	557.185	17.8515	481.259	9.33041	-0.211342	2.93916e-05	down
103	K02879	557.096	13.2919	511.167	6.08499	-0.124134	0.00182431	down
104	K01610	549.625	16.236	406.984	2.82659	-0.433474	2.30189e-12	down
105	K03110	544.803	9.5182	488.663	5.73957	-0.156893	0.000138819	down
106	K03177	542.651	26.9939	457.33	7.61087	-0.246789	0.000125728	down
107	K13993	537.299	7.97712	517.667	4.24411	-0.053701	0.0348433	down
108	K10773	527.445	9.5612	424.137	6.5541	-0.314489	1.54103e-10	down
109	K03424	522.185	14.2368	487.914	3.48629	-0.0979361	0.00361164	down
110	K01209	520.97	37.6516	314.921	9.1765	-0.726208	5.95484e-14	down
111	K07301	514.376	13.7643	441.583	4.83287	-0.220138	3.35225e-05	down
112	K09022	514.291	10.6214	461.849	6.02454	-0.155162	0.000241394	down
113	K02338	514.104	8.63304	426.512	4.51858	-0.269474	4.60385e-08	down
114	K01159	512.916	12.3101	447.421	9.02431	-0.197088	0.000156626	down
115	K03406	512.711	32.9143	149.938	6.14375	-1.77378	1.06166e-72	down
116	K01735	511.339	10.6189	465.039	9.78048	-0.136929	0.00211281	down
117	K03694	507.963	13.9442	279.338	10.227	-0.862713	3.24066e-28	down
118	K01579	502.149	12.1559	392.42	5.47366	-0.355717	5.92388e-12	down
119	K02358	501.137	32.2589	366.737	8.86986	-0.45046	1.01531e-06	down
120	K02950	497.283	17.872	440.866	4.27287	-0.173727	0.00188975	down
121	K00765	494.752	13.8694	396.748	6.303	-0.31848	8.4989e-10	down
122	K07791	491.517	12.2992	314.397	15.6467	-0.644656	5.82218e-16	down
123	K07496	488.447	56.7201	220.465	31.7939	-1.14765	0.00023054	down
124	K02013	485.662	15.7558	441.553	4.8643	-0.137367	0.00367954	down
125	K01803	484.847	3.54839	392.031	4.20483	-0.306562	5.28171e-11	down
126	K03152	483.068	6.13571	447.707	5.99072	-0.109672	0.00435347	down
127	K04075	478.646	12.9884	378.401	1.83048	-0.339041	1.35395e-10	down
128	K00831	477.011	7.74166	430.877	8.28439	-0.146745	0.000834912	down
129	K01858	476.419	28.9804	257.538	7.08864	-0.887446	1.15264e-22	down
130	K03595	474.403	6.43898	437.644	4.59236	-0.116356	0.0015122	down
131	K04041	473.422	15.6952	346.428	5.25155	-0.450572	9.59059e-13	down
132	K01297	469.747	23.4733	272.14	8.71591	-0.787535	2.01773e-16	down
133	K01814	463.059	16.1394	359.842	6.20799	-0.363832	5.84966e-10	down
134	K17723	461.405	24.682	338.262	10.8041	-0.447894	1.71265e-06	down
135	K02863	460.81	17.5256	366.588	4.20699	-0.330014	1.01418e-06	down
136	K02065	460.18	15.2985	327.085	3.90174	-0.492534	2.71461e-14	down
137	K02939	456.169	5.07053	411.973	5.26686	-0.147017	0.000200466	down
138	K02357	450.245	9.42858	405.269	1.70267	-0.15183	0.000140377	down
139	K01069	449.899	2.71915	401.372	1.08447	-0.16466	6.13166e-05	down
140	K00024	447.506	27.9431	351.374	5.80403	-0.3489	1.55592e-05	down
141	K12308	446.167	38.8743	284.165	9.70756	-0.650854	2.23427e-06	down
142	K03617	441.635	2.73682	374.166	2.87975	-0.239176	1.68041e-07	down
143	K02982	440.358	5.62186	407.024	2.41069	-0.113564	0.0042899	down
144	K09761	437.085	9.23131	415.428	4.12148	-0.0733143	0.0280905	down
145	K02112	436.141	6.02593	387.718	6.854	-0.169788	8.08564e-05	down
146	K02886	431.665	10.9801	320.056	3.98582	-0.431586	5.92634e-13	down
147	K02952	430.013	23.0907	377.261	5.44882	-0.188817	0.00926657	down
148	K01854	429.736	37.1727	248.676	13.9795	-0.789183	1.16931e-08	down
149	K00350	428.108	11.1156	351.87	5.07847	-0.282932	4.44077e-07	down
150	K03040	420.964	24.5427	329.242	9.36141	-0.35455	2.68971e-05	down
151	K13038	418.837	22.0565	351.45	7.77837	-0.253072	0.000306948	down
152	K00895	417.903	4.59853	377.42	4.16072	-0.146997	0.000651866	down
153	K02888	417.692	10.6215	391.926	3.21235	-0.0918593	0.0234255	down
154	K02906	416.387	6.02803	317.054	4.59346	-0.393199	1.34245e-12	down
155	K06215	416.224	27.0223	333.419	8.69013	-0.320027	0.000137271	down
156	K01193	415.886	9.07184	300.17	7.05122	-0.470407	5.13334e-14	down
157	K02028	414.042	32.3323	361.524	7.02151	-0.195688	0.0167994	down
158	K02484	412.922	19.2166	303.28	6.3178	-0.44522	1.45179e-07	down
159	K08218	403.383	13.356	376.754	4.84846	-0.0985296	0.0329696	down
160	K00946	402.495	12.8378	370.723	7.59967	-0.118629	0.0274614	down
161	K04068	399.856	8.98502	333.47	5.56156	-0.261926	7.02497e-08	down
162	K02867	398.977	8.59593	328.628	3.60366	-0.279849	4.8933e-07	down
163	K23003	392.959	20.5675	311.964	10.3392	-0.332996	3.46968e-05	down
164	K09457	391.888	7.08786	371.768	3.9634	-0.0760385	0.0378145	down
165	K08301	386.984	17.2084	303.09	5.48583	-0.352528	3.39427e-07	down
166	K00052	385.036	6.9587	307.694	5.15019	-0.323498	1.45225e-09	down
167	K04771	383.429	3.08386	333.529	9.00613	-0.201146	7.74423e-05	down
168	K00784	381.065	9.66968	354.506	3.61409	-0.104224	0.0238122	down
169	K01489	378.448	10.8972	315.998	2.20194	-0.260177	6.16736e-07	down
170	K20534	376.958	9.18037	271.957	6.85113	-0.471026	3.80572e-15	down
171	K18234	371.192	32.9303	309.983	15.6333	-0.259975	0.0307295	down
172	K07405	366.966	5.53083	249.143	8.30111	-0.559	8.09524e-10	down
173	K04762	362.147	9.85168	328.377	4.91323	-0.141225	0.00916526	down
174	K23005	355.748	13.4646	310.939	6.81179	-0.194222	0.00197469	down
175	K02990	352.23	12.8359	302.756	12.0796	-0.218363	0.00124319	down
176	K23004	350.215	13.1639	228.026	4.45235	-0.619041	1.12022e-17	down
177	K01176	346.847	3.73985	276.112	7.9013	-0.329047	0.000247291	down
178	K00656	339.385	10.1707	209.288	7.76442	-0.697434	2.21093e-23	down
179	K07259	338.833	21.0757	287.195	6.89934	-0.238544	0.00375816	down
180	K18930	338.324	6.71037	261.71	6.6509	-0.370435	9.34252e-09	down
181	K01737	334.265	15.64	231.152	2.44432	-0.532148	3.76453e-13	down
182	K06041	333.881	6.60137	305.843	5.30074	-0.126543	0.011242	down
183	K00053	332.303	7.38856	287.344	6.24747	-0.209717	0.00043602	down
184	K19068	325.358	19.4236	246.911	9.92737	-0.398036	5.11919e-05	down
185	K14717	315.372	9.04947	279.436	9.46308	-0.174536	0.00289641	down
186	K02118	313.995	16.2372	163.571	4.53365	-0.940827	1.95353e-21	down
187	K00684	312.656	6.99742	184.849	6.70769	-0.758231	8.49927e-22	down
188	K01918	305.572	6.90995	282.807	4.68293	-0.111694	0.0171515	down
189	K17686	302.673	11.0193	251.218	3.79867	-0.268818	6.41922e-06	down
190	K00339	298.089	32.9272	231.919	4.03097	-0.362123	0.0266321	down
191	K03150	298	21.362	224.402	8.00907	-0.409226	2.81942e-05	down
192	K03218	295.532	5.54281	162.519	4.24893	-0.862712	3.2945e-35	down
193	K23518	294.525	6.01514	224.483	3.81733	-0.391783	1.28771e-10	down
194	K00243	292.918	5.95156	206.696	3.089	-0.502986	3.75803e-13	down
195	K03525	287.852	13.1968	186.085	2.71519	-0.629367	2.3603e-17	down
196	K11072	286.846	7.20505	177.223	3.44065	-0.694709	6.82469e-24	down
197	K06871	276.704	12.8819	242.369	2.85475	-0.191142	0.00237476	down
198	K13444	276.101	4.75946	198.093	2.69862	-0.479017	2.49311e-12	down
199	K00941	275.317	20.4519	228.764	4.23383	-0.267235	0.00289688	down
200	K01077	268.15	28.8334	110.822	4.35974	-1.27479	1.43869e-17	down
201	K03784	259.252	8.03662	218.67	1.47824	-0.245598	5.3513e-05	down
202	K01207	258.352	19.996	209.088	5.46534	-0.305227	0.00158856	down
203	K03303	253.148	15.6225	184.953	3.00224	-0.452824	1.91619e-07	down
204	K01126	246.616	12.1654	205.208	4.58426	-0.265179	0.000332819	down
205	K07043	242.527	8.08698	162.815	2.93613	-0.574912	6.81184e-14	down
206	K15876	238.412	21.0543	125.872	6.10287	-0.921498	3.25621e-13	down
207	K01205	238.059	4.31193	166.805	4.16073	-0.513156	1.12269e-11	down
208	K06133	235.274	1.90783	143.176	1.06448	-0.716549	3.99519e-22	down
209	K07491	234.932	23.4818	135.317	12.4591	-0.795903	2.86297e-06	down
210	K00633	228.288	26.6637	174.237	12.3607	-0.389808	0.0277235	down
211	K23257	226.259	22.1862	163.305	9.1876	-0.470407	0.000490276	down
212	K21557	225.87	5.96337	105.365	4.25746	-1.10009	1.22734e-30	down
213	K03385	225.629	13.8716	150.376	5.03952	-0.58538	3.60899e-09	down
214	K01752	223.42	3.06189	180.439	4.54308	-0.308249	8.75155e-06	down
215	K05601	222.847	6.99152	55.6063	3.53238	-2.00273	5.47415e-69	down
216	K02424	222.656	7.28568	159.182	5.84935	-0.484143	7.50699e-09	down
217	K08641	215.661	6.9202	185.527	4.61335	-0.217134	0.00170774	down
218	K03543	212.349	7.68536	171.791	1.42178	-0.305786	6.05554e-05	down
219	K00768	210.783	6.59794	189.934	2.44343	-0.150261	0.0171221	down
220	K00231	207.218	13.1731	97.5613	5.53128	-1.08677	9.43361e-20	down
221	K18672	201.175	10.4066	157.853	3.51648	-0.349865	1.6003e-05	down
222	K01267	191.126	12.7341	83.967	2.09667	-1.18663	1.0969e-26	down
223	K13694	189.557	4.24826	151.294	5.35604	-0.325273	2.55407e-05	down
224	K01201	187.979	15.171	80.8921	1.02791	-1.2165	1.00706e-20	down
225	K23107	187.742	11.5866	108.647	3.55253	-0.789107	5.13334e-14	down
226	K02557	185.511	7.7476	156.809	1.36407	-0.242492	0.00188223	down
227	K03147	182.388	17.6624	119.941	3.88073	-0.604687	2.35555e-06	down
228	K01938	180.571	6.1936	161.536	1.48516	-0.160715	0.0157847	down
229	K09117	180.039	6.66802	148.256	1.02431	-0.280219	0.000302456	down
230	K03763	176.053	14.2506	142.469	4.9655	-0.30536	0.00657568	down
231	K07258	174.76	8.86849	134.624	4.72758	-0.376442	2.26885e-05	down
232	K02073	174.224	12.4426	120.74	8.88688	-0.529047	2.9769e-05	down
233	K02434	174.045	10.207	63.0626	4.13002	-1.4646	1.6627e-29	down
234	K03154	170.388	9.69698	112.431	4.48213	-0.599787	1.85149e-08	down
235	K03772	169.412	10.3747	124.874	4.36595	-0.440068	0.000137618	down
236	K00975	168.227	10.9643	143.447	3.09966	-0.22989	0.00843417	down
237	K00868	167.018	3.40993	107.092	1.83256	-0.641145	3.93061e-13	down
238	K01223	166.289	9.9351	65.2192	3.03694	-1.35033	1.64154e-29	down
239	K11071	165.436	5.81652	92.538	2.89155	-0.838157	1.77154e-18	down
240	K02406	161.323	11.4829	95.9559	7.261	-0.749513	2.7751e-08	down
241	K04761	159.511	8.55538	72.5487	1.84691	-1.13663	4.0097e-25	down
242	K01760	159.238	3.19052	97.4866	3.67394	-0.70791	2.05157e-13	down
243	K01200	159.201	3.31254	136.625	4.95332	-0.220626	0.00510383	down
244	K07030	158.195	21.7239	107.631	2.60371	-0.555612	0.00208414	down
245	K06201	158.112	9.93928	116.952	4.79441	-0.435037	6.74081e-05	down
246	K02029	157.316	10.0604	106.97	1.59592	-0.556453	2.44731e-08	down
247	K01356	157.056	5.63149	86.7483	1.91264	-0.856369	1.57716e-16	down
248	K11070	154.292	8.33002	78.3463	2.32394	-0.977725	8.67962e-20	down
249	K02123	153.302	10.6268	121.867	3.87768	-0.331073	0.00362444	down
250	K03791	149.337	7.11908	13.2902	0.322618	-3.49014	1.29837e-67	down
251	K01916	141.047	4.91927	94.2081	2.23602	-0.58225	2.50498e-09	down
252	K00963	140.666	3.43504	93.4759	2.22903	-0.589607	4.12424e-10	down
253	K02805	139.701	7.43825	66.4611	2.61053	-1.07176	1.05043e-16	down
254	K00852	138.582	4.35582	92.5618	2.90643	-0.582251	1.0983e-09	down
255	K15921	138.446	3.50469	93.9814	1.84632	-0.558871	1.26594e-08	down
256	K02433	137.897	7.46938	69.2473	4.10024	-0.99376	7.5238e-17	down
257	K03149	136.722	11.1698	97.0855	3.79527	-0.493912	5.48984e-05	down
258	K18899	136.014	8.79775	52.8583	3.71389	-1.36355	9.94707e-22	down
259	K01902	133.568	13.4032	20.2464	0.885573	-2.72184	1.67937e-44	down
260	K12574	132.332	9.65104	103.002	5.54178	-0.361495	0.00208932	down
261	K01961	132.188	9.04209	55.8027	1.14092	-1.24418	1.95483e-22	down
262	K07042	131.871	9.68784	89.9623	7.55525	-0.551734	0.000166719	down
263	K15583	130.956	10.4299	86.2907	2.2877	-0.601799	2.86297e-06	down
264	K00567	129.501	8.95805	97.4911	5.08374	-0.40962	0.000446229	down
265	K03272	128.741	10.7849	30.4444	0.588985	-2.08022	7.33731e-38	down
266	K15654	127.637	6.06952	80.4671	1.68313	-0.665573	3.69766e-10	down
267	K01709	125.511	15.4351	84.3014	3.35322	-0.574187	0.0047326	down
268	K01012	125.401	10.5494	87.7984	3.48699	-0.514279	3.72695e-05	down
269	K01443	124.553	8.01768	68.695	2.47443	-0.858484	1.20856e-12	down
270	K02757	124.454	12.2214	28.8337	1.11183	-2.10978	3.09764e-33	down
271	K02034	123.831	12.2835	84.8953	3.42102	-0.544612	6.23197e-05	down
272	K17286	123.368	16.9188	74.4164	1.82769	-0.729276	0.00160131	down
273	K09469	122.406	4.93012	95.6286	2.98226	-0.356163	0.000302456	down
274	K04758	118.478	4.88556	95.2027	4.48715	-0.315548	0.0016505	down
275	K03856	117.945	14.067	44.2223	1.61684	-1.41527	1.25611e-15	down
276	K06189	117.035	5.51167	53.7542	2.68808	-1.12249	3.89714e-19	down
277	K02472	116.721	3.36683	90.6364	4.98632	-0.364896	0.000689306	down
278	K01156	116.139	17.1684	61.7695	3.93121	-0.910884	0.000644167	down
279	K02392	115.7	7.86623	37.4883	1.62144	-1.62587	2.6883e-28	down
280	K06281	114.381	12.1341	9.90728	0.467609	-3.52921	5.47305e-46	down
281	K16787	114.205	6.57937	61.9023	3.51774	-0.883559	2.459e-12	down
282	K00027	114.2	7.16023	61.1224	0.390782	-0.901793	7.3125e-14	down
283	K00564	113.838	14.6902	42.6933	4.04848	-1.4149	1.36457e-08	down
284	K07139	111.733	3.00795	85.8799	1.63363	-0.379669	0.000105799	down
285	K15519	110.039	5.95346	62.2689	1.5458	-0.821432	1.3587e-11	down
286	K00940	109.697	1.85529	93.3924	1.34131	-0.232146	0.0106507	down
287	K03705	109.573	6.86544	64.2174	1.906	-0.770852	5.23718e-10	down
288	K21903	108.968	8.34323	80.7713	6.00268	-0.431989	0.00251783	down
289	K02072	108.591	8.55029	78.6177	3.07317	-0.465979	0.000208166	down
290	K01183	108.192	3.90733	69.6889	2.3639	-0.634591	3.89868e-08	down
291	K09157	108.168	7.31665	90.2578	4.14992	-0.26115	0.0197059	down
292	K02495	107.348	4.07436	66.7165	2.57997	-0.686174	3.36404e-09	down
293	K17836	107.303	9.56597	87.9253	2.2491	-0.287342	0.0437151	down
294	K02071	106.626	7.29274	88.3658	2.66964	-0.270999	0.0103753	down
295	K02851	106.262	5.31962	59.3816	0.909705	-0.839542	2.05556e-12	down
296	K02499	106.087	9.72167	44.4133	2.26667	-1.25618	3.30319e-15	down
297	K04486	104.921	8.09123	49.0322	2.11958	-1.0975	7.44104e-15	down
298	K22927	104.862	6.64348	40.7608	1.10774	-1.36324	1.26368e-21	down
299	K01759	104.225	8.52856	36.567	1.47066	-1.51109	1.4816e-19	down
300	K15726	104.177	4.91345	60.9253	5.30638	-0.773928	5.53053e-08	down
301	K10439	104.095	10.1668	7.58502	0.227588	-3.7786	1.02168e-45	down
302	K16786	103.861	7.8262	71.2363	3.11176	-0.543976	3.40444e-05	down
303	K02371	103.001	8.64714	49.2952	0.967005	-1.06314	3.59499e-13	down
304	K02113	102.486	3.91588	88.5754	2.22704	-0.210444	0.0249426	down
305	K02031	101.733	11.1654	69.8939	2.60272	-0.541549	0.000323156	down
306	K16785	101.394	5.28317	65.1732	2.50784	-0.637622	5.56103e-08	down
307	K03431	101.386	6.98295	66.4646	3.66599	-0.609202	5.20161e-06	down
308	K07658	101.082	8.21238	66.2741	1.08671	-0.609004	3.59624e-06	down
309	K18444	100.995	1.75226	36.045	0.886347	-1.48642	7.82731e-28	down
310	K06346	100.683	9.27094	62.8289	4.70509	-0.680328	2.5703e-05	down
311	K01151	99.1308	4.40035	69.0087	3.2811	-0.522554	1.04394e-05	down
312	K03319	98.9163	9.75033	14.6325	0.687011	-2.75704	1.24267e-37	down
313	K01214	98.0755	1.97078	25.0762	1.58324	-1.968	8.42068e-32	down
314	K11102	98.0702	5.57199	40.2635	2.18943	-1.28434	3.20056e-19	down
315	K00031	97.7634	3.92496	76.1501	1.4721	-0.360449	0.000606196	down
316	K00335	96.9356	5.6588	23.8391	0.287203	-2.0237	5.13865e-34	down
317	K03407	96.258	9.15726	23.5665	1.12553	-2.03017	1.11344e-26	down
318	K10038	95.8815	4.83411	81.733	2.69907	-0.230334	0.0299761	down
319	K04094	95.3015	4.38112	62.2374	2.3454	-0.614718	2.74981e-07	down
320	K03789	95.2095	7.67937	51.7013	6.01579	-0.880905	3.80023e-06	down
321	K07742	94.7828	6.24782	49.46	2.16729	-0.938365	7.28081e-12	down
322	K06990	94.6682	0.991644	81.7607	1.79824	-0.211472	0.0247527	down
323	K19689	94.4521	14.135	40.9139	2.46624	-1.20699	1.01084e-07	down
324	K17680	94.3342	9.76782	46.3083	0.908104	-1.02651	2.87509e-10	down
325	K05919	94.3207	6.50532	51.3723	4.56378	-0.876585	3.08911e-08	down
326	K07004	93.9885	8.03007	12.5375	0.603099	-2.90624	7.87744e-38	down
327	K14540	93.6583	6.31256	72.1694	4.13722	-0.376021	0.00293591	down
328	K00106	93.4485	10.8539	50.3869	6.1186	-0.891123	0.000136242	down
329	K14392	92.9654	10.8215	51.9619	0.771364	-0.839241	3.68701e-07	down
330	K08591	92.413	3.99444	61.629	2.37617	-0.584486	1.0381e-06	down
331	K03436	91.4871	2.02032	34.6626	1.69702	-1.40019	3.77265e-23	down
332	K08776	91.4099	11.0383	42.7511	1.67271	-1.09639	8.57468e-07	down
333	K02030	90.9102	4.62463	47.7129	1.18408	-0.930064	1.10344e-12	down
334	K00756	90.8174	9.2405	32.3519	1.91773	-1.48912	1.55853e-14	down
335	K03412	90.5242	8.51838	33.4414	0.35927	-1.43667	1.69643e-17	down
336	K09769	89.8527	4.05241	59.3697	2.507	-0.597836	1.09474e-06	down
337	K04517	89.6766	6.37994	49.0161	1.35116	-0.871475	3.11165e-10	down
338	K07647	89.4579	2.40512	35.5596	1.53677	-1.33097	7.17371e-20	down
339	K08234	88.6161	7.03745	28.3571	0.879685	-1.64386	1.28236e-22	down
340	K10907	88.1282	5.90028	52.7631	1.56576	-0.740076	2.7194e-08	down
341	K02492	88.1208	7.62347	24.1949	0.717956	-1.86478	1.58424e-24	down
342	K01515	87.3457	6.20917	61.1542	1.55849	-0.514283	6.60696e-05	down
343	K03072	87.0937	6.56928	64.4852	1.89461	-0.4336	0.000653497	down
344	K18138	86.1761	9.28712	54.3895	1.0046	-0.66396	2.11531e-05	down
345	K01185	85.8806	3.37633	13.3963	0.401851	-2.6805	1.88868e-39	down
346	K19157	85.878	6.91266	47.524	2.98932	-0.853631	2.83463e-08	down
347	K03500	85.7806	5.57033	48.2354	0.865386	-0.830557	7.44258e-10	down
348	K11751	84.9388	1.27164	61.1262	1.53634	-0.474632	5.56228e-05	down
349	K07574	84.6804	6.5992	47.5651	2.60835	-0.832126	2.50804e-08	down
350	K09667	84.3053	6.03462	21.0165	0.549386	-2.0041	1.86369e-28	down
351	K01163	83.9375	6.749	30.4433	0.617952	-1.46319	2.03223e-18	down
352	K09747	83.8816	6.35532	64.9555	3.60411	-0.368902	0.00568486	down
353	K02793	83.4403	4.83121	9.2375	0.503022	-3.17517	6.34671e-41	down
354	K03704	83.3188	5.88771	42.3402	5.04371	-0.976613	3.55798e-07	down
355	K12343	83.022	1.13008	49.5832	0.882803	-0.743643	3.53791e-09	down
356	K02021	82.9663	2.81188	42.2574	1.86771	-0.973321	2.71374e-12	down
357	K15640	82.7825	3.92094	54.6714	2.42725	-0.598539	1.02074e-05	down
358	K14051	82.6354	5.99768	23.7887	0.60424	-1.79649	4.35577e-25	down
359	K07053	82.2404	5.33988	59.4061	1.60593	-0.469234	0.000224638	down
360	K00620	81.6393	5.70092	43.0023	1.09051	-0.92485	1.09053e-10	down
361	K10563	81.4196	7.2222	28.0688	4.15619	-1.53641	2.88507e-11	down
362	K06958	81.3931	3.53759	57.6445	3.41648	-0.497723	0.000111442	down
363	K21755	81.2002	6.46815	33.5749	1.48808	-1.2741	1.5189e-14	down
364	K03799	81.0856	5.63967	67.2838	1.25256	-0.269187	0.0251225	down
365	K17759	80.5865	4.77678	47.6799	1.27148	-0.757158	4.46917e-08	down
366	K23163	80.2207	10.2338	6.93891	0.564253	-3.53119	1.55659e-32	down
367	K00003	80.1879	3.4275	40.3135	1.80625	-0.99212	1.58388e-12	down
368	K07124	80.0747	2.41333	54.1967	0.787839	-0.563141	4.26922e-06	down
369	K03559	79.7638	4.09874	48.464	1.54038	-0.718823	1.00937e-07	down
370	K14058	79.1429	8.04053	58.4665	6.56411	-0.436849	0.0358757	down
371	K02760	79.1181	6.72391	3.0617	0.213329	-4.6916	2.07185e-35	down
372	K01845	79.0313	7.12863	46.3265	0.755911	-0.770588	6.23545e-07	down
373	K02761	78.6747	7.48598	7.28237	0.714031	-3.43342	8.48112e-36	down
374	K04070	78.5364	7.21616	61.1222	1.79606	-0.361666	0.00994377	down
375	K02121	78.1551	3.92733	65.4204	1.25902	-0.256599	0.0279996	down
376	K01220	77.7759	5.62952	1.28985	0.408873	-5.91405	5.88271e-27	down
377	K00797	77.5423	8.40253	22.9447	1.26225	-1.75682	1.14976e-18	down
378	K08635	76.5648	3.74527	16.9747	0.379622	-2.17329	4.71256e-29	down
379	K01419	76.4426	6.62887	28.2634	2.05104	-1.43544	1.28652e-15	down
380	K06872	76.3592	2.37876	36.9278	2.17247	-1.04809	2.28545e-12	down
381	K20866	76.3557	2.53909	58.4939	1.14575	-0.384448	0.00152251	down
382	K00537	76.2266	4.84248	49.9339	1.62963	-0.610275	6.24195e-06	down
383	K01693	76.2056	6.63863	43.2571	1.22702	-0.816961	1.99544e-07	down
384	K07080	75.3596	4.47108	63.5451	2.72765	-0.246011	0.0439929	down
385	K03823	74.8218	5.55078	14.0445	0.436701	-2.41345	1.40166e-29	down
386	K02412	73.8756	5.14538	44.9249	1.51556	-0.717585	6.40341e-07	down
387	K11358	73.69	4.58627	31.286	1.33418	-1.23595	1.07968e-14	down
388	K07814	73.6797	5.82522	58.0806	2.60562	-0.343211	0.0125221	down
389	K00956	73.5519	7.51463	18.1743	0.672609	-2.01686	1.21224e-21	down
390	K10823	72.4315	5.60664	44.5619	1.4023	-0.700807	2.28268e-06	down
391	K17104	71.1022	4.41427	5.43924	0.343597	-3.70842	8.18875e-36	down
392	K23509	70.8841	5.46606	19.1696	1.1273	-1.88664	1.57334e-22	down
393	K01678	70.73	4.39629	25.2397	1.04092	-1.48663	4.79193e-18	down
394	K03328	70.628	7.03363	17.1534	2.39788	-2.04174	4.72649e-16	down
395	K09762	70.5435	4.21439	44.8934	3.57422	-0.652011	2.68918e-05	down
396	K02652	70.1305	5.63422	46.8607	2.14485	-0.581665	0.000102098	down
397	K11145	70.063	3.90568	34.839	1.96886	-1.00795	9.62467e-11	down
398	K03413	69.1813	4.71986	48.8559	2.00492	-0.501849	0.000439824	down
399	K15582	68.9619	3.97546	52.044	1.45922	-0.406069	0.0026014	down
400	K02033	68.8563	5.14585	50.6243	2.27018	-0.443758	0.00205604	down
401	K09777	68.8049	6.3213	32.3479	2.26133	-1.08884	1.68683e-09	down
402	K00965	68.6333	4.01502	28.822	1.74876	-1.25174	3.19773e-14	down
403	K02669	68.6291	5.63127	52.845	2.19671	-0.377055	0.00857721	down
404	K06024	68.1114	4.18299	47.1278	1.50323	-0.531319	0.000139134	down
405	K01926	67.9488	5.20915	54.8363	2.62216	-0.309317	0.028753	down
406	K11921	67.9294	4.90883	36.499	1.08131	-0.89618	1.37277e-08	down
407	K02400	67.8264	1.76247	42.5233	0.890404	-0.673593	8.7517e-07	down
408	K07719	67.7347	7.27334	6.23313	0.384387	-3.44187	7.69979e-31	down
409	K13243	67.6373	5.82165	18.0636	1.00471	-1.90473	1.23705e-20	down
410	K12952	67.5861	11.415	21.2686	2.27705	-1.668	1.07719e-08	down
411	K06442	67.5112	4.89638	44.4489	2.15744	-0.60298	6.4945e-05	down
412	K05879	67.04	7.57534	4.02697	0.259427	-4.05725	1.42063e-30	down
413	K05896	66.8234	3.83076	44.1868	1.27845	-0.596739	2.6034e-05	down
414	K00989	66.658	6.66858	46.6427	3.1959	-0.515128	0.00300316	down
415	K02556	66.5615	3.81544	26.2921	0.568376	-1.34006	1.95603e-15	down
416	K07493	66.4909	1.61882	52.2901	1.10909	-0.346619	0.00611677	down
417	K07319	66.4513	0.703035	44.4093	1.81215	-0.581434	1.56688e-05	down
418	K09817	66.4103	3.0467	41.7149	1.51216	-0.670846	2.12194e-06	down
419	K06864	66.401	5.78876	24.4816	1.36195	-1.4395	4.11086e-14	down
420	K01139	64.4943	2.51272	52.9315	1.17702	-0.285045	0.0218186	down
421	K02777	64.1338	3.86691	20.4397	1.73474	-1.64971	2.04382e-18	down
422	K01626	63.973	4.64981	35.8106	0.879042	-0.837076	1.33635e-07	down
423	K09607	63.7802	5.48675	42.9495	0.994611	-0.570467	0.000442135	down
424	K02405	63.767	2.68886	21.4177	1.0872	-1.57401	5.37351e-19	down
425	K06209	63.5813	3.39296	27.1606	1.0084	-1.22709	1.35631e-13	down
426	K02759	63.2091	5.40396	0.978452	0.177102	-6.01349	2.11075e-21	down
427	K01197	62.8287	4.55717	15.1462	0.529239	-2.05247	1.07553e-22	down
428	K07029	62.7208	2.50756	51.2942	1.96166	-0.29015	0.0207072	down
429	K03885	62.1931	4.35875	21.3909	1.03383	-1.53976	2.66433e-16	down
430	K06213	61.7641	7.68695	45.611	1.73614	-0.437387	0.0288076	down
431	K18285	61.704	7.80518	7.53547	0.379721	-3.03359	4.06863e-25	down
432	K02420	61.6759	6.77004	32.2933	4.06058	-0.933473	5.97845e-05	down
433	K07041	61.5339	4.01033	2.42148	0.211388	-4.66742	6.37561e-29	down
434	K01208	61.33	1.11	31.24	1.6	-0.973	9.47e-08	down
435	K00575	61.2198	4.13413	30.5768	1.1071	-1.00156	1.68666e-09	down
436	K02388	61.0532	2.2882	29.6225	1.46215	-1.04337	1.28296e-10	down
437	K04654	60.6612	7.12624	10.3995	0.651836	-2.54427	2.22445e-22	down
438	K05595	60.1932	5.73445	44.8539	2.43366	-0.424366	0.0103343	down
439	K04655	60.0651	5.94572	7.3604	0.488852	-3.02867	5.36418e-27	down
440	K10009	59.9314	3.38565	48.6173	0.816508	-0.301842	0.0245727	down
441	K06967	59.7174	2.24156	43.6189	4.01245	-0.453199	0.00418431	down
442	K07402	59.6653	2.87626	33.3908	1.29746	-0.837443	9.03787e-08	down
443	K17472	59.2432	3.21893	18.8477	0.348167	-1.65226	2.13706e-18	down
444	K05613	59.0406	5.22015	12.6754	0.607146	-2.21968	1.98402e-22	down
445	K01839	58.7611	6.8581	25.7897	3.23794	-1.18807	1.03478e-06	down
446	K03274	58.3539	2.57845	42.7575	2.68169	-0.448654	0.00301881	down
447	K02036	58.1662	3.13506	31.7204	0.717059	-0.874772	3.24654e-08	down
448	K05985	57.6349	3.97345	36.2202	1.866	-0.67015	2.44702e-05	down
449	K03465	56.9456	4.69753	15.9915	0.813875	-1.83228	4.2062e-18	down
450	K03408	56.9218	2.39521	25.5771	2.18717	-1.15413	1.00891e-10	down
451	K07090	56.4556	4.90932	20.167	1.13139	-1.48512	4.9912e-14	down
452	K00394	55.9377	6.24542	3.68973	0.186527	-3.92223	1.5599e-26	down
453	K01507	55.904	6.79759	36.606	5.04592	-0.610869	0.0188101	down
454	K00344	55.743	0.802839	43.3355	0.838483	-0.363243	0.00823182	down
455	K09759	55.5325	2.31578	8.77398	0.800577	-2.66203	4.20993e-27	down
456	K00008	55.492	2.87425	23.9671	0.700721	-1.21123	6.19862e-12	down
457	K07571	55.429	3.20642	9.55369	0.47696	-2.53651	6.32056e-26	down
458	K03609	55.2625	4.04661	37.2262	1.8553	-0.569983	0.000421434	down
459	K05881	55.1479	5.18937	3.06603	0.256042	-4.16886	1.10561e-26	down
460	K04656	55.0296	5.8697	12.2677	0.418791	-2.16535	6.40335e-19	down
461	K01754	54.7956	4.39839	15.4328	0.489761	-1.82806	2.19413e-17	down
462	K06155	54.5194	6.19051	7.07076	0.210522	-2.94683	1.1019e-23	down
463	K14415	54.3455	4.71825	39.1961	0.731832	-0.471449	0.00765435	down
464	K01677	54.1887	3.11445	21.0862	0.788465	-1.36169	3.97258e-13	down
465	K04083	54.1604	5.23418	41.7532	1.86722	-0.375349	0.0303107	down
466	K01060	53.9993	5.78015	23.1512	0.747684	-1.22185	4.53871e-09	down
467	K03831	53.706	6.52835	5.15661	0.261874	-3.38059	2.29571e-24	down
468	K02927	53.6968	5.06648	9.1793	0.626015	-2.54838	1.43359e-22	down
469	K03182	53.5173	7.26935	11.1593	0.588333	-2.26176	2.18377e-17	down
470	K10036	53.4749	8.12801	36.7036	4.19485	-0.542939	0.0359731	down
471	K00743	53.2348	1.48229	20.1099	1.531	-1.40446	7.17293e-14	down
472	K00009	53.1446	4.88584	13.9811	0.643353	-1.92644	4.18508e-17	down
473	K02315	53.0067	3.92144	42.2595	0.714462	-0.3269	0.0289743	down
474	K03523	52.775	3.3382	31.192	1.38438	-0.758681	6.36101e-06	down
475	K19353	52.4697	3.38757	37.8635	0.712505	-0.470676	0.00318487	down
476	K00833	52.2218	6.73839	37.8531	2.35104	-0.46424	0.015875	down
477	K06951	52.1539	1.33532	35.6103	1.26848	-0.55048	0.000361515	down
478	K00016	51.6902	4.55755	28.0329	2.1664	-0.882769	5.88232e-06	down
479	K03372	50.6455	8.21994	1.7443	0.153193	-4.85971	6.79343e-17	down
480	K02825	50.5753	2.15225	19.7072	1.93943	-1.35971	5.64438e-12	down
481	K03708	50.4778	4.50345	26.8382	0.740947	-0.911362	7.11577e-07	down
482	K02037	50.4722	3.07917	40.2061	1.49252	-0.328075	0.0364286	down
483	K03639	50.301	3.7566	22.7065	1.1537	-1.14748	1.85479e-09	down
484	K02585	50.2836	3.44897	9.8135	0.474274	-2.35725	1.19055e-21	down
485	K07461	50.1461	2.7465	34.9601	2.19354	-0.520427	0.00198159	down
486	K21055	49.9417	2.78994	27.2862	2.96732	-0.872071	2.00519e-05	down
487	K05815	49.9403	7.94026	23.9982	1.79878	-1.05728	9.94232e-05	down
488	K01698	49.8988	4.36095	22.9524	0.84645	-1.12036	6.42312e-09	down
489	K00872	49.8831	3.99712	12.4519	0.678631	-2.00219	6.0969e-18	down
490	K06904	49.6983	3.85972	39.5643	1.47939	-0.328995	0.0400488	down
491	K02419	49.6521	3.02851	29.4512	1.83552	-0.753528	2.31894e-05	down
492	K20742	49.372	5.14124	32.7418	1.67719	-0.592557	0.00213946	down
493	K22214	49.2013	2.89259	13.7361	0.936728	-1.84072	2.66433e-16	down
494	K03410	49.107	3.63281	13.3392	0.588371	-1.88026	1.9294e-16	down
495	K03620	48.8944	4.20808	3.13752	0.332996	-3.96197	8.33114e-25	down
496	K15894	48.7428	1.42086	34.5112	2.05279	-0.498125	0.00206696	down
497	K21600	48.6453	3.3535	38.1135	1.86027	-0.351997	0.028088	down
498	K09772	48.3013	3.18973	36.7962	1.48669	-0.392504	0.0128318	down
499	K02394	48.0205	4.77569	9.06732	0.404133	-2.4049	1.84523e-19	down
500	K06972	47.9954	4.64464	17.2624	0.345509	-1.47526	1.18881e-11	down
501	K01446	47.9782	4.47011	2.07364	0.15593	-4.53214	1.04768e-22	down
502	K02025	47.9474	7.28156	32.4553	3.02134	-0.562996	0.0340835	down
503	K01749	47.9045	5.19919	8.57933	0.488961	-2.48122	5.47597e-19	down
504	K00805	47.7918	4.95392	16.6486	0.543991	-1.52136	8.16769e-12	down
505	K02018	47.3938	2.46878	20.82	1.06344	-1.18673	6.71411e-10	down
506	K06898	47.3508	4.3527	25.7714	1.75139	-0.877618	1.03563e-05	down
507	K02653	47.2097	4.43944	33.5426	1.26375	-0.493088	0.00640764	down
508	K01788	47.193	4.92961	17.3617	0.654632	-1.44266	1.04983e-10	down
509	K22068	47.1412	1.85364	34.4549	1.66471	-0.452279	0.00458031	down
510	K00882	46.5934	2.87335	32.7415	2.48393	-0.509005	0.00365465	down
511	K19221	46.545	4.03964	9.77706	0.436759	-2.25116	7.97007e-19	down
512	K02788	46.1888	3.47942	1.08877	0.0956961	-5.40677	2.49551e-18	down
513	K13069	46.1734	3.67239	16.7126	1.39757	-1.46613	2.95269e-11	down
514	K01903	46.1392	4.24476	18.2128	0.97834	-1.34104	4.81894e-10	down
515	K03309	46.1373	3.62682	19.7158	1.18965	-1.22658	1.75705e-09	down
516	K03074	45.9562	2.31287	22.328	1.32546	-1.0414	2.65149e-08	down
517	K01581	45.9554	4.14828	5.72042	0.232743	-3.00604	1.48425e-22	down
518	K06923	45.9512	4.15825	8.74216	0.415066	-2.39404	2.49213e-19	down
519	K12733	45.5826	5.19747	21.6053	0.565757	-1.0771	5.39938e-07	down
520	K03580	45.4855	7.89308	7.14304	0.599083	-2.6708	2.78877e-12	down
521	K06416	45.4598	2.47293	13.1164	2.21238	-1.79322	4.16521e-13	down
522	K03415	45.4269	2.9278	21.1536	1.25617	-1.10264	1.66962e-08	down
523	K01575	45.362	2.81362	16.2317	1.20542	-1.48267	3.20274e-12	down
524	K08309	45.1886	2.83175	17.5123	0.986223	-1.36759	2.63715e-11	down
525	K02401	45.1043	2.49237	25.0227	1.62948	-0.850027	5.54061e-06	down
526	K21064	45.0385	2.2645	25.9673	2.77539	-0.79446	5.37627e-05	down
527	K18967	45.0084	2.60884	18.6128	1.50489	-1.2739	5.47811e-10	down
528	K03667	44.7885	2.1167	18.6745	1.2177	-1.26206	3.21053e-10	down
529	K09825	44.6261	3.8532	6.53242	0.377636	-2.7722	4.24309e-21	down
530	K02038	44.1231	3.88589	18.0608	0.558565	-1.28867	1.12071e-09	down
531	K00844	43.9579	5.06975	11.8729	0.26118	-1.88845	2.97765e-13	down
532	K06282	43.8864	5.14297	6.26226	0.238455	-2.80902	3.58759e-19	down
533	K06400	43.8047	1.56225	20.5318	0.900606	-1.09322	9.3972e-09	down
534	K09768	43.5919	2.06646	2.43711	0.132229	-4.16082	1.3467e-22	down
535	K15665	43.3358	0.748123	18.5203	0.918715	-1.22645	6.07219e-10	down
536	K16789	42.9241	2.53923	21.7293	1.33243	-0.982146	3.17203e-07	down
537	K01848	42.473	3.07633	4.29763	0.29974	-3.30493	3.62938e-22	down
538	K09963	42.4719	5.20298	4.62196	0.273167	-3.19993	8.65173e-20	down
539	K01879	42.2958	4.62917	10.117	0.607281	-2.06373	4.32351e-15	down
540	K18890	42.1273	4.12057	15.1054	0.978274	-1.47969	4.34813e-10	down
541	K10300	41.9255	4.66381	3.11396	0.427003	-3.75101	1.28949e-20	down
542	K19411	41.9139	4.69954	5.85425	0.540875	-2.83987	4.45963e-19	down
543	K03666	41.8216	4.35559	29.7948	1.43958	-0.489188	0.0106493	down
544	K03326	41.7913	5.17627	4.47172	0.185428	-3.2243	1.1303e-19	down
545	K02532	41.7754	3.95037	2.0192	0.183149	-4.3708	8.82577e-21	down
546	K01480	41.6007	0.844776	26.563	0.983723	-0.647193	0.000212547	down
547	K00060	41.4908	3.45928	16.2341	0.966734	-1.35376	1.85479e-09	down
548	K07220	41.385	1.15251	13.8808	0.551917	-1.57602	5.26973e-13	down
549	K08316	41.3571	4.09623	25.5922	3.06736	-0.692432	0.00299034	down
550	K02387	41.2479	3.00713	15.9711	1.70119	-1.36886	1.86713e-09	down
551	K02045	40.7917	5.5959	10.1304	0.432862	-2.00958	1.10206e-12	down
552	K02410	40.5992	1.09177	26.3655	0.856522	-0.622802	0.000541288	down
553	K03411	40.4239	2.53091	10.3147	0.350278	-1.97051	2.03947e-15	down
554	K03306	40.3873	1.21843	12.8772	0.420147	-1.64908	1.48285e-13	down
555	K01226	39.8077	2.37856	21.9188	0.374114	-0.860878	9.06113e-06	down
556	K01533	39.4669	2.61816	29.6681	0.620726	-0.411728	0.0230804	down
557	K02082	39.3927	3.26873	11.3517	0.45936	-1.79503	8.38109e-13	down
558	K06909	39.1948	2.33271	5.21072	0.371263	-2.91111	2.86811e-20	down
559	K09787	38.9693	2.15938	26.3919	0.519975	-0.562242	0.00242467	down
560	K01878	38.761	3.031	12.4102	0.592025	-1.64308	5.27284e-12	down
561	K13727	38.6398	2.98886	5.53072	0.985276	-2.80455	2.08155e-18	down
562	K03706	38.487	1.18234	5.61192	0.328423	-2.77781	6.48196e-20	down
563	K05364	38.4015	4.26793	14.8481	0.563822	-1.37088	9.29225e-09	down
564	K02027	38.1825	4.49228	7.64235	0.723354	-2.32082	1.98949e-14	down
565	K04061	38.169	3.05491	4.99378	0.264806	-2.9342	2.73554e-19	down
566	K04562	38.0093	1.45597	14.7996	1.21867	-1.36079	6.86846e-10	down
567	K10901	37.9999	3.15825	3.11083	0.244222	-3.61062	2.55337e-19	down
568	K07678	37.804	3.54731	20.5202	0.856235	-0.881489	2.86146e-05	down
569	K07246	37.7749	3.63035	5.14429	0.329894	-2.87639	2.55581e-18	down
570	K12999	37.7178	1.55191	2.81776	0.473836	-3.74262	9.4686e-21	down
571	K07716	37.6811	1.43738	21.3828	0.624942	-0.817392	2.60102e-05	down
572	K02233	37.5587	3.55469	7.34925	0.21572	-2.35348	4.82626e-16	down
573	K05878	37.4522	4.08692	12.3189	0.600003	-1.60417	3.34776e-10	down
574	K01067	37.339	2.25871	7.17026	0.570098	-2.38059	5.94159e-17	down
575	K02237	37.2882	3.29766	13.0619	1.23522	-1.51336	8.26602e-10	down
576	K02588	36.8536	2.00359	14.5299	1.1987	-1.34278	3.60899e-09	down
577	K01958	36.7539	2.74975	22.2883	0.577867	-0.72161	0.000405045	down
578	K19405	36.5658	4.31838	10.2901	0.685454	-1.82924	1.64637e-11	down
579	K03409	36.2219	1.89593	9.78926	0.723093	-1.88759	7.11905e-14	down
580	K00878	36.1039	2.76502	14.404	0.462672	-1.32569	1.08207e-08	down
581	K03518	35.7287	3.36238	16.4663	0.64168	-1.11757	1.84508e-06	down
582	K00997	35.6889	4.65981	17.6819	1.53927	-1.0132	5.67427e-05	down
583	K02390	35.6614	1.34075	24.1248	1.68223	-0.563846	0.00273783	down
584	K02283	35.6432	0.909724	15.9648	0.359785	-1.15873	5.62608e-08	down
585	K15719	35.4802	3.31351	8.95854	0.419056	-1.98568	4.57867e-13	down
586	K21745	35.3087	1.46539	4.75442	0.487008	-2.89268	4.4255e-18	down
587	K02389	35.2848	1.19214	7.82705	0.537023	-2.17251	1.20197e-15	down
588	K08369	35.0958	4.79033	5.32361	0.510793	-2.72082	4.67182e-15	down
589	K02453	34.9775	3.30111	9.18884	0.438647	-1.92847	6.41732e-13	down
590	K02795	34.9237	2.63863	4.54666	0.299516	-2.94133	7.59047e-18	down
591	K02230	34.8852	3.42126	19.5166	1.07588	-0.837916	0.000119226	down
592	K07260	34.7878	3.33182	19.3807	1.21069	-0.843958	0.000109333	down
593	K06208	34.7212	2.5727	3.29939	0.364555	-3.39555	2.09907e-18	down
594	K21613	34.5147	2.02726	16.5043	0.3148	-1.06436	6.00663e-07	down
595	K00957	34.3955	2.38631	18.4027	0.36616	-0.902304	1.48079e-05	down
596	K02768	34.3589	1.48232	14.3171	0.791666	-1.26294	3.48842e-08	down
597	K00619	34.2934	4.61921	4.17088	0.323848	-3.03951	8.67588e-16	down
598	K02020	34.1935	4.08262	15.8225	0.502534	-1.11175	4.94265e-06	down
599	K02796	33.9556	1.19314	4.52844	0.238381	-2.90656	4.2062e-18	down
600	K01180	33.7977	3.14732	4.74641	0.315262	-2.83202	2.02539e-16	down
601	K22230	33.786	1.60627	17.5091	0.738257	-0.948324	8.13608e-06	down
602	K02404	33.6865	1.71769	12.1834	1.00818	-1.46725	1.61237e-09	down
603	K01488	33.6752	4.11635	21.6265	2.1126	-0.638888	0.0116874	down
604	K02160	33.6206	6.64745	20.023	1.88569	-0.747686	0.0245941	down
605	K16052	33.5946	0.611103	13.5047	0.842937	-1.31476	7.86972e-09	down
606	K07736	33.552	4.24067	20.2173	0.656244	-0.730807	0.00159416	down
607	K07692	33.3652	3.36126	16.4408	0.811726	-1.02107	9.69404e-06	down
608	K03608	33.1789	3.78405	3.29083	0.55722	-3.33374	1.40271e-16	down
609	K21498	32.9254	2.67125	19.5143	0.442949	-0.75467	0.000439824	down
610	K11784	32.8818	4.13732	8.47987	0.449257	-1.95517	9.73353e-11	down
611	K02100	32.8496	4.41793	7.30287	0.621711	-2.16934	7.79338e-12	down
612	K00936	32.1462	3.74048	2.65412	0.267623	-3.59834	1.62161e-16	down
613	K02471	31.9687	3.40657	6.47072	0.428533	-2.30466	1.98591e-13	down
614	K07307	31.9222	3.70969	3.35567	0.305185	-3.24989	4.51918e-16	down
615	K02809	31.8995	4.46754	3.0883	0.28884	-3.36865	1.32512e-15	down
616	K02843	31.8786	2.89533	12.5864	1.24123	-1.34072	2.75756e-07	down
617	K02409	31.5867	1.95157	13.1372	0.326839	-1.26566	6.34736e-08	down
618	K02046	31.5324	3.41211	4.71153	0.263192	-2.74257	4.4541e-15	down
619	K00334	31.4194	3.24141	4.21388	0.221321	-2.89843	2.50386e-15	down
620	K03483	31.275	4.24088	2.16827	0.165201	-3.8504	1.3548e-15	down
621	K23188	31.2105	3.22172	7.02694	0.26049	-2.15106	2.50832e-12	down
622	K03311	31.0661	2.75282	5.71679	0.235296	-2.44206	5.52498e-14	down
623	K01819	30.9126	1.91684	1.0847	0.423589	-4.83283	1.11505e-15	down
624	K02050	30.7086	2.13028	20.0936	0.956494	-0.611909	0.00371998	down
625	K07149	30.6888	1.70653	16.1675	1.7277	-0.924618	6.78956e-05	down
626	K11732	30.5911	3.17576	2.46993	0.0792318	-3.63057	3.09304e-16	down
627	K01935	30.3649	2.8252	17.8307	0.851665	-0.768043	0.000833017	down
628	K03293	30.3443	2.78548	2.15382	0.0681994	-3.81645	2.99148e-16	down
629	K09155	30.2121	3.71678	5.36707	0.154496	-2.49292	7.22881e-13	down
630	K06409	30.203	1.47015	21.6058	0.706722	-0.483275	0.0164348	down
631	K01524	30.1517	2.14825	6.86693	0.385387	-2.1345	8.97426e-13	down
632	K02804	30.1245	2.93977	4.07844	0.299969	-2.88485	5.08622e-15	down
633	K15727	30.0836	2.55845	18.9723	1.37107	-0.665083	0.0045445	down
634	K06919	30.0717	0.655136	9.61726	0.303187	-1.64471	2.08631e-10	down
635	K03610	30.0423	3.31047	4.88678	0.496306	-2.62004	7.82393e-14	down
636	K07453	30.0291	3.04737	6.21224	0.682087	-2.27318	5.74873e-12	down
637	K07105	29.9983	3.07467	2.94747	0.629846	-3.34733	1.36125e-15	down
638	K02654	29.935	2.77967	21.0557	0.969533	-0.507624	0.0199659	down
639	K21088	29.8118	2.75062	13.2525	0.718988	-1.16962	1.58328e-06	down
640	K07089	29.6948	1.17625	11.9097	0.362102	-1.31808	7.2767e-08	down
641	K03394	29.4417	2.22462	17.183	0.854544	-0.776882	0.000726673	down
642	K03399	29.4027	3.20396	2.34177	0.184601	-3.65028	1.45462e-15	down
643	K01849	29.1735	2.6185	3.26525	0.276819	-3.15939	2.83463e-15	down
644	K07708	29.1431	1.23879	4.84722	0.47295	-2.58792	1.15165e-14	down
645	K22390	29.134	2.69879	2.62714	0.129659	-3.47114	8.42824e-16	down
646	K01082	28.9049	2.64883	17.7359	1.59172	-0.704641	0.00399737	down
647	K21071	28.7816	2.14797	14.9263	0.823898	-0.947285	8.40974e-05	down
648	K03750	28.6761	3.14373	5.1025	0.522654	-2.49057	7.44008e-13	down
649	K09949	28.641	3.40812	4.65009	0.192996	-2.62275	4.41047e-13	down
650	K03928	28.5869	3.97934	3.21325	0.444843	-3.15325	8.26948e-14	down
651	K00827	28.4473	3.85505	9.57169	0.468937	-1.57145	1.13355e-07	down
652	K22010	28.1462	3.32122	4.23875	0.255619	-2.73123	2.91768e-13	down
653	K07559	27.8574	3.70803	14.8527	1.64071	-0.907332	0.00246291	down
654	K23242	27.7923	4.11975	18.5925	1.67653	-0.579963	0.0317827	down
655	K02786	27.5215	1.2945	1.81675	0.127531	-3.92113	2.33608e-15	down
656	K06726	27.4583	2.5166	8.96011	1.20777	-1.61565	3.89868e-08	down
657	K03486	27.3942	3.00413	0.843412	0.235396	-5.02149	1.37047e-12	down
658	K02526	27.3274	3.71807	0.547906	0.0846627	-5.64028	1.44706e-11	down
659	K07729	27.2995	3.58982	19.2943	0.530186	-0.500694	0.0410491	down
660	K11737	27.2812	3.69286	0.593925	0.199936	-5.52148	1.46942e-11	down
661	K02810	27.2728	3.23099	12.9762	0.938322	-1.0716	6.67003e-05	down
662	K02422	27.2543	2.08695	3.45561	0.127498	-2.97947	2.18649e-14	down
663	K01512	27.207	1.47257	6.77224	0.375074	-2.00627	5.35754e-11	down
664	K21900	27.1088	1.95996	1.12876	0.100372	-4.58595	1.5574e-13	down
665	K01241	27.0195	0.933078	16.3012	0.553844	-0.729024	0.00161421	down
666	K08161	26.9624	1.12309	5.9578	0.594039	-2.1781	4.78809e-12	down
667	K03911	26.9557	0.706935	14.3174	0.717812	-0.912815	0.000125382	down
668	K00917	26.878	1.46529	0.542416	0.125138	-5.63088	1.08942e-10	down
669	K02770	26.8696	2.1151	7.4508	0.333346	-1.85051	4.81894e-10	down
670	K07332	26.5144	2.90049	10.0111	0.70265	-1.40517	7.83002e-07	down
671	K07669	26.4051	3.19022	14.1871	0.463587	-0.89624	0.000436051	down
672	K22044	26.3882	3.47913	12.5847	1.21645	-1.06822	0.00038422	down
673	K09776	26.1754	2.66634	1.7903	0.208988	-3.86994	1.04521e-13	down
674	K00020	26.0128	2.73224	5.97574	0.249931	-2.12203	8.42103e-11	down
675	K01821	25.8971	1.50562	3.40788	0.580179	-2.92584	1.0373e-13	down
676	K03520	25.8032	2.08429	2.41458	0.175442	-3.41771	4.58361e-14	down
677	K02173	25.5924	2.17432	2.07273	0.144058	-3.62611	3.43762e-14	down
678	K09007	25.4618	1.72026	7.22362	0.196563	-1.81754	1.22078e-09	down
679	K07570	25.1309	3.44231	14.7015	2.14118	-0.773501	0.0214538	down
680	K16323	25.0101	1.45503	3.20778	0.339888	-2.96287	7.27056e-14	down
681	K17105	24.9535	2.78482	2.56393	0.114219	-3.28281	5.9727e-13	down
682	K09939	24.9301	1.53288	1.12683	0.0794914	-4.46754	9.79e-13	down
683	K06948	24.9034	3.30364	9.95647	0.899893	-1.32264	1.80361e-05	down
684	K18799	24.8054	1.10949	1.9885	0.119413	-3.6409	5.01821e-14	down
685	K09775	24.6793	1.30599	14.9289	0.708981	-0.725188	0.00256838	down
686	K12141	24.6781	2.39089	7.29097	0.0810029	-1.75905	1.07848e-08	down
687	K03276	24.5776	1.91538	3.74662	0.458634	-2.71368	1.57426e-12	down
688	K00772	24.5142	3.21775	4.42325	0.226546	-2.47044	4.70152e-11	down
689	K07777	24.5003	2.4276	5.33559	0.191771	-2.19908	2.26164e-10	down
690	K04653	24.4694	2.71141	2.32785	0.391083	-3.39391	7.29119e-13	down
691	K10213	24.4449	5.71023	10.9388	0.580879	-1.16008	0.0081118	down
692	K00077	24.2559	2.08851	9.0624	0.280785	-1.42037	5.52281e-07	down
693	K21990	24.0272	1.69271	1.83975	0.0953017	-3.70709	1.47394e-13	down
694	K18889	23.9979	3.38382	10.9563	0.956045	-1.13115	0.00020077	down
695	K13626	23.9245	1.56035	6.07937	0.454346	-1.97649	1.88252e-09	down
696	K22316	23.8016	2.73172	1.9408	0.156555	-3.61634	7.54643e-13	down
697	K12137	23.7527	3.18755	3.67392	0.192244	-2.6927	3.56101e-11	down
698	K02416	23.7321	0.708292	15.7589	0.771687	-0.590668	0.0101518	down
699	K16904	23.6722	4.66101	10.2745	0.916152	-1.20413	0.00146941	down
700	K02039	23.3215	3.56136	6.03606	0.296062	-1.94998	4.04798e-08	down
701	K00532	23.3017	3.33339	10.7314	0.436539	-1.1186	0.000143908	down
702	K02769	22.9412	1.09463	4.55848	0.49738	-2.33132	5.51202e-11	down
703	K05359	22.7828	1.41506	14.6274	0.923186	-0.639274	0.0137393	down
704	K02783	22.6759	1.61876	4.19906	0.695232	-2.43303	4.9209e-11	down
705	K06922	22.5008	4.35392	1.11278	0.0856719	-4.33774	4.14124e-10	down
706	K21011	22.344	1.345	5.40241	0.505667	-2.04821	7.54748e-10	down
707	K01665	22.3217	1.62188	7.70106	0.269476	-1.53532	5.59893e-07	down
708	K03893	22.2671	4.51408	10.1945	1.77588	-1.12712	0.0102246	down
709	K19220	22.2276	1.55265	2.82405	0.233156	-2.97651	2.7258e-12	down
710	K05343	22.1817	0.475994	5.24289	0.686102	-2.081	1.55609e-08	down
711	K01758	22.1115	2.63653	4.61254	0.246952	-2.26116	1.08556e-09	down
712	K03481	22.1033	1.81165	3.5337	0.407505	-2.64501	2.58453e-11	down
713	K02841	21.9265	2.55179	2.25621	0.14176	-3.2807	8.44638e-12	down
714	K03429	21.8777	2.03278	5.64165	0.314098	-1.95527	1.1967e-08	down
715	K03652	21.8501	3.40243	14.3793	0.959814	-0.603643	0.0411532	down
716	K12140	21.7488	2.28354	1.03158	0.0731037	-4.39801	2.0038e-11	down
717	K00824	21.6272	2.07331	2.86669	0.206378	-2.91538	1.53026e-11	down
718	K02750	21.5495	1.85436	3.24035	0.345826	-2.73343	3.07091e-11	down
719	K16509	21.5275	4.23262	5.39804	0.738703	-1.99567	8.18407e-06	down
720	K03478	21.4851	1.93651	2.53699	0.260616	-3.08215	1.09635e-11	down
721	K05898	21.2833	1.7001	0.722814	0.0821836	-4.87995	6.42599e-11	down
722	K19997	21.2623	3.22516	2.40298	0.168644	-3.1454	2.14194e-10	down
723	K00370	21.0364	2.79012	5.37803	0.286444	-1.96774	8.80231e-08	down
724	K18141	20.9753	0.693818	3.8171	0.236574	-2.45815	1.01971e-10	down
725	K02468	20.9541	2.58836	6.44912	0.277161	-1.70006	5.60514e-07	down
726	K06333	20.9529	1.59054	5.69075	0.212614	-1.88046	1.63832e-08	down
727	K08302	20.623	0.971189	9.47653	0.282688	-1.12182	8.27962e-05	down
728	K19224	20.5379	1.31917	7.69751	0.661096	-1.41583	5.5938e-06	down
729	K03331	20.5032	3.75693	4.35418	0.303611	-2.23538	2.14183e-06	down
730	K07552	20.4768	1.47526	5.46653	0.428363	-1.90529	2.59287e-08	down
731	K03488	20.4525	2.30917	0.443275	0.107708	-5.52793	3.62811e-12	down
732	K01118	20.3866	1.37344	12.9081	0.405442	-0.659349	0.00974595	down
733	K00333	20.3639	0.66019	6.67303	0.522164	-1.6096	3.27474e-07	down
734	K08223	20.2094	2.04355	10.0442	0.368526	-1.00867	0.000861123	down
735	K14258	20.1319	1.7886	0.421833	0.0609562	-5.57667	3.64453e-12	down
736	K00123	20.0705	1.87303	2.97354	0.206584	-2.75482	1.22508e-10	down
737	K23541	20.0637	2.23905	2.15775	0.122811	-3.21698	5.3967e-11	down
738	K03079	20.039	1.80585	4.18267	0.35208	-2.26032	2.75175e-09	down
739	K06284	19.9109	1.13476	13.6407	1.30149	-0.545643	0.0380194	down
740	K00810	19.8804	1.91853	6.8338	0.444289	-1.54059	6.23663e-06	down
741	K17722	19.7049	3.56426	11.5145	1.08392	-0.775098	0.0421446	down
742	K22373	19.6079	1.76704	11.7555	0.78199	-0.738102	0.00842581	down
743	K02408	19.5904	0.739623	6.58277	0.540251	-1.57338	9.77423e-07	down
744	K07685	19.5761	1.91457	10.325	0.540976	-0.92295	0.00202258	down
745	K03186	19.5314	2.32281	9.00403	0.519473	-1.11715	0.000429078	down
746	K21471	19.5004	2.24865	7.97584	0.231341	-1.28979	4.747e-05	down
747	K14191	19.4437	3.37752	8.79952	0.815474	-1.14381	0.00281809	down
748	K23508	19.4114	1.40957	9.61236	0.417097	-1.01394	0.00043602	down
749	K04789	19.3781	1.44749	12.7369	0.439405	-0.605415	0.0244868	down
750	K08961	19.3632	1.47834	0.679616	0.0978452	-4.83245	2.77641e-10	down
751	K02047	19.3318	2.09299	3.98364	0.186046	-2.27882	1.17408e-08	down
752	K02567	19.2859	1.3367	3.25859	0.302224	-2.56522	4.57179e-10	down
753	K14491	18.9588	1.60652	0.47391	0.108445	-5.32211	6.65792e-09	down
754	K07457	18.9123	0.801538	0.852401	0.111747	-4.47165	1.07421e-10	down
755	K16703	18.8934	0.725208	7.06765	0.440058	-1.41858	1.07625e-05	down
756	K15192	18.7652	2.39487	9.50215	0.21783	-0.981737	0.00198159	down
757	K15725	18.6499	0.927476	0.731403	0.0369943	-4.67236	1.89449e-10	down
758	K16092	18.6456	1.99553	3.45583	0.140141	-2.43173	4.63955e-09	down
759	K03688	18.6449	1.60788	3.9543	0.266376	-2.23729	1.0697e-08	down
760	K02502	18.6431	1.59871	5.52131	0.436152	-1.75556	4.03288e-07	down
761	K12941	18.5581	0.570897	10.249	0.331431	-0.856565	0.00226117	down
762	K11665	18.5399	1.43958	9.23817	0.513131	-1.00496	0.000899618	down
763	K15584	18.5326	2.47334	1.02567	0.0928656	-4.17543	4.33394e-10	down
764	K03605	18.4984	1.47889	2.27105	0.0774352	-3.02597	1.50073e-10	down
765	K22278	18.4848	0.940312	12.0492	0.299095	-0.617404	0.0253177	down
766	K12528	18.4411	3.64745	9.90024	0.494505	-0.897388	0.0172746	down
767	K02435	18.3289	2.00792	10.3304	0.588717	-0.827226	0.00671655	down
768	K22579	18.2546	3.72837	7.28362	0.643058	-1.32553	0.000864724	down
769	K02396	18.1723	0.965619	6.70343	0.485006	-1.43877	1.05617e-05	down
770	K03476	18.0703	2.32096	3.53759	0.220885	-2.35278	2.7194e-08	down
771	K02782	18.05	2.30499	4.2716	0.197495	-2.07915	1.91251e-07	down
772	K05304	18.0037	2.17823	8.05228	0.666405	-1.16083	0.000892107	down
773	K02491	17.7572	1.06452	2.35998	0.174994	-2.91156	4.1749e-10	down
774	K09487	17.7471	0.947875	1.59499	0.119397	-3.47596	2.19863e-10	down
775	K00162	17.7188	1.08906	6.07234	0.147271	-1.54496	4.22866e-06	down
776	K02393	17.658	1.80699	0.398043	0.09734	-5.47126	6.66414e-10	down
777	K11782	17.5558	1.86666	5.96241	0.221028	-1.55798	9.08968e-06	down
778	K03482	17.4801	1.0766	0.194684	0.0532844	-6.48844	4.18564e-13	down
779	K06073	17.3543	2.5063	0.81341	0.0852527	-4.41517	3.56806e-09	down
780	K05847	17.2299	2.14012	2.7275	0.176277	-2.65926	1.12151e-08	down
781	K18310	17.0589	3.00441	0.922911	0.0788193	-4.20818	9.12529e-09	down
782	K08294	16.9048	1.37235	0.493698	0.0402266	-5.09766	1.12691e-09	down
783	K00354	16.7679	1.56242	9.40159	0.399598	-0.834722	0.00644248	down
784	K08659	16.7209	1.60782	10.7408	0.449769	-0.638553	0.0306988	down
785	K16692	16.601	1.16764	1.99708	0.149961	-3.05531	8.30849e-10	down
786	K21012	16.2983	1.47743	1.76021	0.0981124	-3.2109	3.83092e-09	down
787	K23253	16.2207	1.53966	0.308833	0.117269	-5.71486	6.78314e-11	down
788	K00863	16.0381	1.88921	2.87557	0.366347	-2.47959	5.66813e-08	down
789	K07040	15.7867	1.20733	1.41257	0.120082	-3.48231	2.18408e-09	down
790	K01753	15.6992	2.21026	1.98598	0.214522	-2.98277	1.24783e-08	down
791	K18692	15.6728	4.38587	6.59862	1.01513	-1.24803	0.0171299	down
792	K03405	15.5325	2.16693	3.76722	0.28457	-2.04372	1.88476e-06	down
793	K06933	15.5003	0.850441	1.95289	0.163633	-2.98862	9.29225e-09	down
794	K10820	15.4816	0.857065	8.7749	0.331077	-0.819096	0.00579638	down
795	K02191	15.3097	2.06216	4.47635	0.111783	-1.77405	1.59973e-05	down
796	K22078	15.26	1.22843	1.6012	0.0547307	-3.25253	9.29225e-09	down
797	K16210	15.1987	1.02038	3.46316	0.353564	-2.13379	4.99995e-07	down
798	K07160	15.1353	1.49205	3.73906	0.540158	-2.01717	1.39663e-06	down
799	K16963	15.1253	1.24936	4.40763	0.437816	-1.77889	8.30171e-06	down
800	K16235	15.0848	1.76419	1.2379	0.0837144	-3.60712	1.03448e-08	down
801	K11329	15.0075	1.3489	7.29243	0.474391	-1.04121	0.00238598	down
802	K01400	14.9236	0.530231	6.40169	0.361999	-1.22107	0.000393603	down
803	K07141	14.7164	2.0006	8.73642	0.706892	-0.752315	0.0317368	down
804	K04659	14.6893	1.08198	2.85508	0.177694	-2.36316	2.93934e-07	down
805	K00851	14.549	1.61518	7.80096	1.00767	-0.899197	0.0121254	down
806	K07250	14.4553	1.78807	0.63446	0.0967039	-4.50993	1.61462e-07	down
807	K02779	14.4386	1.04785	5.10897	0.315259	-1.49883	0.000115761	down
808	K13542	14.4159	1.47004	2.85432	0.256684	-2.33644	3.67344e-07	down
809	K02574	14.2193	0.929252	4.73225	0.408602	-1.58726	7.49813e-05	down
810	K00161	14.0581	1.49235	2.44659	0.133823	-2.52256	2.18535e-07	down
811	K11231	13.5934	0.82624	1.65228	0.181241	-3.04038	5.04843e-08	down
812	K09835	13.4305	0.326683	6.25655	0.181838	-1.10207	0.00223821	down
813	K07717	13.3833	1.18161	1.14815	0.0617368	-3.54305	3.54225e-08	down
814	K12111	13.3034	0.759313	7.25591	0.270596	-0.874563	0.00954845	down
815	K21021	13.2756	1.95149	2.5368	0.207994	-2.38769	3.34041e-06	down
816	K02852	13.2497	1.19936	7.5077	0.895045	-0.819513	0.0158236	down
817	K12940	13.136	1.95989	1.70791	0.115793	-2.94322	2.13397e-07	down
818	K07311	13.0275	1.47533	3.58455	0.498526	-1.8617	2.03185e-05	down
819	K14489	12.9955	0.866533	3.74851	0.184876	-1.79362	1.26803e-05	down
820	K14060	12.6172	0.66951	6.45309	0.35013	-0.967332	0.00885641	down
821	K22311	12.607	1.35342	2.97062	0.24161	-2.08539	9.87635e-06	down
822	K08348	12.5041	1.69116	1.30529	0.124112	-3.25997	2.63603e-07	down
823	K02198	12.426	1.64753	0.838299	0.0720569	-3.88975	2.05808e-07	down
824	K02407	12.2654	1.49634	4.05069	0.527915	-1.59835	0.000281293	down
825	K07291	12.1618	0.934773	6.61041	0.260782	-0.879547	0.0134167	down
826	K08313	12.124	0.684157	0.125318	0.0227754	-6.59613	6.17017e-11	down
827	K03934	11.9054	1.84494	2.37871	0.288191	-2.32337	1.2931e-05	down
828	K00034	11.7811	1.5229	2.70411	0.357662	-2.12325	1.69044e-05	down
829	K13280	11.6826	0.770137	5.01891	0.355439	-1.21892	0.00160631	down
830	K01739	11.6292	1.62473	6.79576	0.345701	-0.77504	0.0378066	down
831	K07492	11.6004	1.36373	4.88617	0.376914	-1.2474	0.0021416	down
832	K07219	11.5671	1.04699	2.28423	0.0907982	-2.34025	4.01375e-06	down
833	K21960	11.4862	1.16628	1.28577	0.0949671	-3.1592	4.67775e-07	down
834	K08789	11.4656	0.385959	0.298289	0.0178271	-5.26445	1.43547e-10	down
835	K01583	11.302	0.98898	6.18807	0.273835	-0.869014	0.031393	down
836	K08326	11.2838	0.984049	0.637193	0.097931	-4.14638	8.46667e-07	down
837	K02573	11.2605	1.02814	2.58811	0.162611	-2.1213	2.37575e-05	down
838	K01663	11.2052	2.28533	2.05456	0.172753	-2.44727	8.32364e-05	down
839	K21604	11.1376	1.57057	1.261	0.164167	-3.1428	2.15273e-06	down
840	K01002	11.0428	0.427833	2.00484	0.128545	-2.46155	7.28157e-06	down
841	K07770	11.0383	3.65171	2.77619	0.343606	-1.99133	0.00276998	down
842	K20201	10.8904	1.57726	3.54174	0.464763	-1.62052	0.000343614	down
843	K03404	10.8417	1.61303	2.85223	0.212322	-1.92643	9.94494e-05	down
844	K01919	10.7856	1.45541	6.27807	0.317445	-0.780716	0.0493809	down
845	K07445	10.7692	1.52131	2.73647	0.246083	-1.97652	0.000172702	down
846	K16651	10.5694	0.763057	0.0524297	0.0156888	-7.65529	3.11193e-10	down
847	K18893	10.4438	0.795523	3.97709	0.367052	-1.39286	0.00144262	down
848	K14963	10.283	0.575726	3.46894	0.0828886	-1.56769	0.000573503	down
849	K18556	10.2424	1.62658	2.56535	0.258807	-1.99732	8.00462e-05	down
850	K13894	10.2391	1.21829	3.63953	0.383822	-1.49226	0.000986109	down
851	K08133	10.1802	1.48638	0.243192	0.013797	-5.38752	2.73516e-09	down
852	K07712	10.1471	0.834678	5.20023	0.346348	-0.964425	0.0131391	down
853	K16045	10.1126	1.47069	2.22492	0.0953958	-2.18432	6.01054e-05	down
854	K22949	10.0619	1.28308	1.01435	0.0749588	-3.31028	3.07558e-06	down
855	K07771	10.0449	1.5382	3.18734	0.30067	-1.65604	0.000945382	down
856	K18324	9.92614	0.901764	4.60685	0.372887	-1.10745	0.0112964	down
857	K00385	9.84963	0.591398	2.79667	0.0846923	-1.81636	0.000310195	down
858	K14120	9.83301	1.0912	0.871751	0.122426	-3.49564	3.50898e-06	down
859	K16639	9.78913	1.29368	4.36994	0.1778	-1.16357	0.00758888	down
860	K00019	9.76231	1.1039	4.45231	0.262697	-1.13267	0.00909903	down
861	K11922	9.70506	0.748121	0.0621292	0.0247474	-7.28732	1.17044e-09	down
862	K07130	9.67797	0.87762	4.67787	0.221378	-1.04885	0.0165545	down
863	K02504	9.65893	1.26778	1.38271	0.179774	-2.80436	1.21671e-05	down
864	K01247	9.46938	1.36132	2.4387	0.203735	-1.95715	0.000155677	down
865	K06252	9.41598	1.40771	0.303581	0.0265957	-4.95496	7.49344e-09	down
866	K06978	9.29618	0.965209	5.24548	0.499858	-0.825564	0.0430879	down
867	K20862	9.22581	2.77786	0.0919971	0.0325235	-6.64794	3.3168e-07	down
868	K01611	9.18507	0.819017	3.59579	0.464489	-1.35298	0.00270287	down
869	K07003	9.15459	0.472603	1.63594	0.0970952	-2.48438	4.24776e-05	down
870	K05607	9.11659	0.701635	0.369405	0.0990095	-4.62522	4.08223e-08	down
871	K11626	9.11585	0.524413	4.40369	0.334012	-1.04966	0.0130327	down
872	K20861	9.01666	0.501399	2.42032	0.255774	-1.8974	0.000162642	down
873	K04085	8.95492	3.42992	0	0	E0	1.35004e-05	down
874	K01994	8.92166	2.44585	3.57257	0.796477	-1.32035	0.0254767	down
875	K22305	8.89502	0.662226	3.13374	0.261038	-1.50512	0.00165799	down
876	K00367	8.87918	0.652926	1.4697	0.159152	-2.59491	3.32345e-05	down
877	K04087	8.79487	1.54226	2.0149	0.137914	-2.12595	0.000251242	down
878	K20118	8.7848	0.742296	2.05555	0.113238	-2.09548	0.000145832	down
879	K11162	8.64952	1.08984	0.199742	0.00608546	-5.43641	8.30897e-09	down
880	K05346	8.57519	1.02182	1.17336	0.0510015	-2.86952	2.21907e-05	down
881	K02763	8.53078	1.17646	1.62928	0.228572	-2.38844	5.49568e-05	down
882	K02455	8.51523	0.706703	1.41009	0.129164	-2.59426	2.80768e-05	down
883	K20698	8.50004	1.07304	1.70377	0.200697	-2.31874	0.000185592	down
884	K03061	8.48471	1.14554	3.14235	0.0710582	-1.43302	0.0040898	down
885	K11654	8.45323	0.80589	4.43538	0.334382	-0.930445	0.0318206	down
886	K02397	8.44424	0.278958	0.592689	0.0590673	-3.83262	1.10693e-05	down
887	K02205	8.41977	1.03228	1.35759	0.0975128	-2.63274	4.72749e-05	down
888	K02505	8.40122	1.05242	4.48081	0.401004	-0.90684	0.0440247	down
889	K07306	8.39299	1.38766	1.41713	0.220636	-2.56621	7.5329e-05	down
890	K09766	8.2842	0.955589	4.19754	0.260269	-0.980818	0.018505	down
891	K02666	8.24564	0.796851	2.90175	0.109851	-1.50671	0.00403886	down
892	K07120	8.24129	0.508084	0.281271	0.0321275	-4.87284	8.18272e-09	down
893	K06351	8.14007	0.925335	1.62872	0.114954	-2.3213	0.000199193	down
894	K13820	8.03712	0.361087	2.62485	0.227942	-1.61445	0.0026014	down
895	K03475	7.97247	0.748295	2.27151	0.207182	-1.81138	0.00134174	down
896	K03819	7.87487	2.07016	2.39072	0.462746	-1.71981	0.0100835	down
897	K13654	7.78852	0.844811	1.18296	0.0587909	-2.71895	3.81365e-05	down
898	K07310	7.76131	0.967714	1.46336	0.165792	-2.40701	0.000153837	down
899	K19719	7.72275	0.855874	0.371305	0.0316306	-4.37844	2.60843e-08	down
900	K09925	7.71922	1.28782	1.6575	0.170671	-2.21944	0.000894507	down
901	K03753	7.70804	0.92681	1.16931	0.0893699	-2.72071	9.66236e-05	down
902	K10352	7.67225	0.12972	3.44986	0.153858	-1.15311	0.0244868	down
903	K21344	7.66942	1.15849	1.18137	0.314144	-2.69865	0.000140547	down
904	K10747	7.66575	0.577167	1.49824	0.238843	-2.35516	0.000120304	down
905	K11931	7.65121	0.372969	1.53592	0.0800309	-2.31659	0.000224638	down
906	K00373	7.60873	0.923071	1.33085	0.122562	-2.51531	0.000147082	down
907	K14163	7.58444	1.64315	0	0	E0	2.02867e-07	down
908	K02530	7.56565	1.12973	0.53817	0.0434206	-3.81333	6.84977e-05	down
909	K01194	7.41516	0.704139	1.64891	0.0722885	-2.16896	0.000609811	down
910	K11734	7.34537	0.616953	1.33715	0.234594	-2.45767	0.000132848	down
911	K02379	7.3079	1.14412	2.28215	0.359155	-1.67906	0.00350481	down
912	K01589	7.29738	2.64846	0.129509	0.0236475	-5.81626	7.46322e-06	down
913	K07693	7.25575	0.864002	2.45588	0.233605	-1.56288	0.00286642	down
914	K08296	7.0644	2.68702	0	0	E0	9.0622e-06	down
915	K16013	7.05675	0.867656	2.25456	0.231116	-1.64616	0.00481812	down
916	K14389	7.02497	0.52782	0.791988	0.0819974	-3.14894	0.000111125	down
917	K12421	7.02466	0.676908	0.0202848	0.0085877	-8.43588	7.96376e-08	down
918	K03549	6.95081	1.0556	1.64	0.15029	-2.08349	0.000726192	down
919	K15125	6.87301	0.412153	0.270225	0.0830154	-4.66871	1.27213e-06	down
920	K07177	6.82487	2.05	0.992957	0.206689	-2.781	0.00102184	down
921	K23430	6.76871	1.06369	2.70203	0.325035	-1.32484	0.0291764	down
922	K05942	6.72724	0.489337	1.94789	0.135968	-1.7881	0.00480094	down
923	K04985	6.66254	0.754305	0.309147	0.0253745	-4.42971	2.07392e-07	down
924	K00264	6.56377	2.11539	0.59827	0.132636	-3.45566	0.000644705	down
925	K03164	6.5632	0.472075	1.76923	0.139714	-1.89128	0.00272341	down
926	K00030	6.47896	0.256415	1.49221	0.177131	-2.11831	0.0016449	down
927	K15830	6.42858	0.712857	0.576381	0.0982047	-3.47941	0.000186735	down
928	K16705	6.40287	1.30029	0	0	E0	1.27951e-06	down
929	K16091	6.39191	0.68491	0.173088	0.0142833	-5.20667	2.64552e-07	down
930	K15585	6.27377	0.875356	1.59298	0.423711	-1.9776	0.00484014	down
931	K00234	6.24922	0.80208	0.880178	0.195453	-2.82781	0.000644074	down
932	K12142	6.22998	0.55372	0.680644	0.084487	-3.19425	0.000279421	down
933	K02380	6.2244	0.633185	0.760125	0.0492936	-3.03363	0.000505585	down
934	K22015	6.22154	0.325506	1.8554	0.151269	-1.74555	0.00279551	down
935	K00082	6.20676	0.792108	0.33096	0.0808721	-4.22911	2.4405e-05	down
936	K00006	6.1878	0.744687	0.494065	0.0634224	-3.64665	0.00027722	down
937	K20116	6.18072	0.685356	0.598228	0.0642484	-3.36901	0.000292433	down
938	K02170	6.13029	1.99665	0.461742	0.072347	-3.7308	0.000173969	down
939	K01044	6.03695	0.5026	2.69115	0.150952	-1.16559	0.0256409	down
940	K23025	6.03172	0.786228	1.47034	0.128098	-2.03642	0.00334402	down
941	K07757	6.01978	0.586637	1.18111	0.144444	-2.34957	0.00112518	down
942	K06143	6.01273	0.737387	2.10208	0.0694917	-1.5162	0.00901604	down
943	K23124	6.00981	0.75307	1.4109	0.137076	-2.0907	0.00220624	down
944	K11963	5.94407	2.28618	1.26407	0.161967	-2.23338	0.0250874	down
945	K09698	5.91504	1.45735	0.0143969	0.0143969	-8.68249	2.685e-06	down
946	K00683	5.88298	0.724877	2.36957	0.204664	-1.31192	0.0244868	down
947	K19125	5.87828	0.357329	2.12712	0.167373	-1.46649	0.0154409	down
948	K05571	5.87076	0.293169	1.47135	0.152544	-1.99641	0.00314454	down
949	K21394	5.86004	2.19569	0	0	E0	8.58061e-05	down
950	K00124	5.85786	0.686559	0.838391	0.0666777	-2.80468	0.000665219	down
951	K02818	5.83023	0.382546	0.214455	0.0458702	-4.76481	6.07285e-07	down
952	K00841	5.74251	0.636347	2.54281	0.302741	-1.17526	0.0443925	down
953	K21494	5.72424	2.67397	0	0	E0	0.000438153	down
954	K14656	5.67056	0.345639	2.05292	0.1348	-1.46582	0.0137143	down
955	K02778	5.6584	0.416855	1.3871	0.0795281	-2.02832	0.00128153	down
956	K06305	5.63714	1.53077	1.64951	0.316016	-1.77293	0.0199574	down
957	K18151	5.55202	0.572659	0.749325	0.103736	-2.88935	0.00098011	down
958	K18478	5.48418	0.559737	1.72937	0.0863503	-1.66503	0.0098918	down
959	K11962	5.48153	1.99985	1.01405	0.19703	-2.43445	0.00703706	down
960	K10040	5.473	0.853306	1.38256	0.0965462	-1.98499	0.00271597	down
961	K01090	5.43782	1.43961	0.915679	0.180588	-2.57012	0.00316649	down
962	K15504	5.34722	0.532866	0.156643	0.0524856	-5.09324	2.11807e-06	down
963	K17213	5.29946	1.26188	0.694342	0.0489937	-2.93213	0.00416516	down
964	K03936	5.2868	0.649325	1.11077	0.125372	-2.25083	0.00401456	down
965	K10238	5.26986	0.2736	1.69414	0.238759	-1.63721	0.00656498	down
966	K02781	5.23192	0.665757	0.660102	0.114148	-2.98658	0.00122199	down
967	K01093	5.19299	0.349669	1.14274	0.108991	-2.18406	0.0021958	down
968	K02236	5.05913	0.522361	2.06167	0.194936	-1.29508	0.0306069	down
969	K01593	5.0223	0.385496	0.913395	0.0440803	-2.45904	0.00288518	down
970	K14455	4.96645	1.18717	0.378951	0.041697	-3.71213	5.28135e-05	down
971	K06608	4.87406	0.232353	0.862349	0.0780719	-2.49878	0.00360192	down
972	K08836	4.85433	1.06382	0.160401	0.0335438	-4.91952	1.34958e-05	down
973	K06350	4.84576	0.679702	1.68262	0.144909	-1.52602	0.0443214	down
974	K15919	4.82485	0.574613	1.27268	0.0883949	-1.92262	0.00418431	down
975	K22210	4.82071	0.524942	1.17903	0.134756	-2.03164	0.00630183	down
976	K22503	4.76054	1.52989	0.770743	0.147872	-2.6268	0.00585406	down
977	K16652	4.70974	2.06539	0.66721	0.157926	-2.81943	0.0307765	down
978	K00823	4.69514	1.4817	1.09262	0.106875	-2.10338	0.0154409	down
979	K02169	4.69365	1.89613	0.526133	0.0568806	-3.15721	0.00734631	down
980	K01751	4.6112	0.502703	1.34751	0.0890741	-1.77485	0.0180422	down
981	K19334	4.58873	1.5289	0.0917051	0.0576193	-5.64495	0.000111442	down
982	K10755	4.5262	0.378661	0.987249	0.121615	-2.19681	0.0050168	down
983	K04651	4.50031	0.427168	1.21065	0.275211	-1.89424	0.00690554	down
984	K06940	4.49868	0.426245	0.33503	0.0764211	-3.74714	0.000579707	down
985	K11960	4.45336	1.27026	0.457669	0.0734539	-3.28252	0.0108329	down
986	K02749	4.43443	0.404192	0.885327	0.0562529	-2.32447	0.00656498	down
987	K01440	4.40671	0.3903	1.62506	0.151827	-1.43921	0.0461585	down
988	K02575	4.30822	0.607865	0.852116	0.0334421	-2.33797	0.0119373	down
989	K00967	4.25843	0.260505	0.572808	0.0708119	-2.8942	0.0047326	down
990	K13091	4.16071	0.482993	1.22926	0.251622	-1.75903	0.0375375	down
991	K06157	4.14772	0.951121	0.0662127	0.0193356	-5.96907	5.86451e-05	down
992	K09251	4.0619	1.52061	0.296734	0.0749071	-3.77491	0.00250075	down
993	K22043	4.03071	0.520213	0.0193019	0.0193019	-7.70615	2.96904e-05	down
994	K05337	3.99638	0.894343	1.14645	0.332398	-1.80152	0.0464068	down
995	K00371	3.97481	0.446779	0.82625	0.023722	-2.26624	0.0110887	down
996	K16628	3.94018	0.299064	0.588582	0.0489491	-2.74295	0.00827242	down
997	K07994	3.89567	0.352655	0	0	E0	4.82347e-05	down
998	K20117	3.8946	0.393096	0.369372	0.0705715	-3.39833	0.00136292	down
999	K06418	3.84743	1.28234	0.832647	0.357858	-2.20812	0.0307345	down
1000	K02137	3.79023	0.132797	0.345806	0.0480261	-3.45425	0.000331141	down
1001	K08227	3.78529	0.46867	0.901073	0.0926837	-2.07069	0.0196524	down
1002	K12583	3.74662	0.49338	0.393641	0.047533	-3.25064	0.000995098	down
1003	K16044	3.72106	0.169694	1.04289	0.118776	-1.83512	0.037933	down
1004	K01181	3.69863	0.288868	0.646893	0.0306127	-2.51539	0.0186331	down
1005	K21308	3.61812	0.221789	0.927646	0.0932515	-1.9636	0.0239473	down
1006	K15891	3.59653	0.366112	0.998762	0.0852592	-1.84839	0.0245495	down
1007	K01455	3.58097	1.35617	0.434386	0.0858335	-3.0433	0.0209854	down
1008	K12950	3.56524	0.686075	0.924978	0.158452	-1.94651	0.0445208	down
1009	K02538	3.52278	0.196598	0.00754567	0.00636534	-8.86685	9.54864e-05	down
1010	K07441	3.52132	1.31295	0.618682	0.165724	-2.50884	0.0313892	down
1011	K06298	3.50061	0.818264	0.563627	0.0422688	-2.6348	0.0291239	down
1012	K07270	3.49895	0.455302	0.559257	0.0712221	-2.64534	0.0137153	down
1013	K05677	3.45025	0.663711	0.653983	0.12365	-2.39938	0.0204269	down
1014	K05578	3.42376	0.384711	0.820731	0.0675066	-2.0606	0.0320425	down
1015	K04772	3.41988	0.38479	1.19757	0.076938	-1.51384	0.0419582	down
1016	K06962	3.29255	0.170438	1.01727	0.0439923	-1.6945	0.0312319	down
1017	K15555	3.27797	0.488695	0.47605	0.0798203	-2.78362	0.0170169	down
1018	K16011	3.24839	0.372778	0.837802	0.106655	-1.95505	0.0419632	down
1019	K10130	3.13453	0.292921	0.333296	0.045632	-3.23337	0.00112435	down
1020	K11710	3.13109	0.300308	0.881738	0.181926	-1.82824	0.0436242	down
1021	K11961	3.07261	1.01389	0.498308	0.042782	-2.62436	0.0393034	down
1022	K00832	2.92681	0.632734	0.328239	0.0418271	-3.15651	0.00121805	down
1023	K23014	2.92241	0.231051	0.477917	0.131976	-2.61233	0.00562702	down
1024	K10771	2.83882	0.516942	0.251607	0.0400989	-3.49605	0.00072804	down
1025	K13998	2.83493	0.257796	0.162519	0.0352012	-4.12463	0.000364133	down
1026	K11473	2.83102	0.364086	0.272467	0.0528919	-3.37717	0.000676285	down
1027	K18471	2.80368	0.111864	0.752929	0.104957	-1.89674	0.0452621	down
1028	K07278	2.6213	0.836203	0.0530859	0.0150686	-5.62581	0.00735409	down
1029	K08568	2.60893	0.247277	0.357915	0.0617842	-2.86577	0.00467397	down
1030	K01134	2.58451	0.197534	0.292781	0.0942912	-3.142	0.00467397	down
1031	K03387	2.40732	0.396862	0	0	E0	0.00325541	down
1032	K09972	2.37707	0.414789	0.201869	0.0788618	-3.55769	0.0061235	down
1033	K09697	2.34521	0.169301	0.449807	0.0974598	-2.38234	0.0208284	down
1034	K01796	2.29325	0.249113	0.365416	0.0452204	-2.64978	0.0114256	down
1035	K03491	2.27619	0.0864635	0.105299	0.0184875	-4.43407	0.003619	down
1036	K06397	2.25885	0.529719	0.0824396	0.0326242	-4.77611	0.00656498	down
1037	K10421	2.24838	0.235205	0.308668	0.0263457	-2.86476	0.00427614	down
1038	K07002	2.23718	0.750101	0	0	E0	0.00546145	down
1039	K09893	2.16116	0.474594	0	0	E0	0.00557737	down
1040	K01228	2.13386	0.299171	0.198561	0.0226802	-3.42582	0.00254836	down
1041	K02195	2.07703	0.436669	0.422543	0.0369743	-2.29735	0.0198451	down
1042	K04788	2.05861	0.063144	0.32529	0.0501337	-2.66187	0.0151564	down
1043	K03828	2.03467	0.293367	0.32277	0.0656156	-2.65622	0.0186508	down
1044	K06269	2.01812	0.0586761	0.200726	0.0497595	-3.32971	0.00568486	down
1045	K05853	2.01726	0.215521	0.10557	0.0428181	-4.25612	0.00666872	down
1046	K01535	1.95456	0.420692	0.271486	0.0560518	-2.8479	0.00844301	down
1047	K13599	1.94843	0.374478	0.329282	0.0338101	-2.56492	0.00772242	down
1048	K20093	1.94696	0.228522	0.0888487	0.0224747	-4.45373	0.00666872	down
1049	K09780	1.89373	0.501724	0.0893993	0.0284915	-4.40482	0.013661	down
1050	K00818	1.88907	0.238154	0.363629	0.124158	-2.37714	0.0425497	down
1051	K21415	1.86202	0.681294	0	0	E0	0.0327739	down
1052	K07235	1.83752	0.543974	0.020701	0.020701	-6.47192	0.0445208	down
1053	K09994	1.69832	0.207542	0.118681	0.0630579	-3.83895	0.0116929	down
1054	K05565	1.68273	0.0945594	0.393121	0.00707584	-2.09776	0.0179796	down
1055	K03745	1.67424	0.523932	0	0	E0	0.0247527	down
1056	K02467	1.62721	0.1368	0.29405	0.0855577	-2.46827	0.0384537	down
1057	K13799	1.59651	0.274818	0.0275983	0.0275983	-5.8542	0.0179467	down
1058	K02774	1.59391	0.309698	0	0	E0	0.0203198	down
1059	K16699	1.57872	0.265219	0.0089765	0.00425614	-7.45838	0.0179467	down
1060	K02250	1.56046	0.52081	0.0218091	0.0138164	-6.16089	0.0382616	down
1061	K06605	1.46902	0.0724741	0.088558	0.0246874	-4.05209	0.0304825	down
1062	K01190	2818.81	66.9067	3624.64	66.6433	0.362748	1.70061e-07	up
1063	K03088	1788.07	20.2346	2333.07	21.9633	0.383823	2.78451e-13	up
1064	K03701	1675.39	40.6364	1959.78	30.1305	0.226193	0.000883656	up
1065	K01811	1481.28	33.9497	1904.48	35.3615	0.362549	1.0287e-07	up
1066	K01955	1419.17	51.8279	1790.6	27.384	0.335399	0.000343614	up
1067	K03654	1157.32	16.8468	1566.9	15.8892	0.437127	3.85934e-14	up
1068	K02337	1132.2	20.8161	1369.39	10.4633	0.274407	6.16393e-07	up
1069	K15923	1131.06	18.8432	1682.16	35.6551	0.572648	1.03662e-18	up
1070	K01897	1074.29	18.5923	1729.81	19.8598	0.687226	1.17231e-34	up
1071	K02335	985.398	8.18785	1108.18	23.3012	0.169412	0.0452621	up
1072	K02005	984.834	20.8679	1188.06	21.1815	0.270656	0.000744442	up
1073	K08303	980.852	39.4935	1220.77	20.4566	0.315686	8.24683e-05	up
1074	K01992	915.64	28.7456	1188.2	19.683	0.375921	6.61001e-07	up
1075	K00059	900.03	18.8409	1049.58	4.02476	0.221768	0.000104969	up
1076	K00845	887.545	36.4656	1141.79	11.0734	0.3634	3.65504e-07	up
1077	K03723	863.173	45.7796	1068.16	13.8308	0.307411	0.000899618	up
1078	K01869	853.263	31.6459	1097.68	11.062	0.363401	3.68997e-05	up
1079	K07568	850.842	17.9688	1038.29	8.11322	0.287243	5.47743e-06	up
1080	K00174	845.651	21.5368	970.897	17.4843	0.199257	0.0436884	up
1081	K03555	844.127	13.9464	1410.72	18.3218	0.740902	4.21433e-38	up
1082	K02003	829.586	17.8481	1230.9	8.15363	0.569244	1.0769e-38	up
1083	K11717	817.477	30.1949	1007.16	14.5005	0.301036	0.0027164	up
1084	K09458	810.795	20.7899	1226.02	18.3649	0.596573	4.19245e-24	up
1085	K03169	780.71	42.9879	952.417	19.9493	0.286807	0.00804302	up
1086	K03832	742.025	17.4441	910.842	5.67587	0.295733	0.000105799	up
1087	K07240	729.217	10.2483	829.579	8.81495	0.186032	0.0284674	up
1088	K02014	727.377	21.4529	952.209	15.466	0.388574	4.18736e-06	up
1089	K00432	723.486	12.0262	934.855	6.15552	0.369776	4.10693e-13	up
1090	K00265	710.062	35.2737	1148.97	20.713	0.694323	2.23762e-20	up
1091	K10206	706.075	24.1736	838.028	11.632	0.247177	0.00378345	up
1092	K01278	696.599	23.0908	978.03	11.0008	0.48955	2.63715e-11	up
1093	K00688	693.192	13.5541	1059.91	14.5237	0.612618	1.5599e-26	up
1094	K00812	685.403	15.0792	948.343	17.0495	0.468457	1.37625e-10	up
1095	K02519	672.958	28.2027	868.03	14.0785	0.367229	5.3138e-06	up
1096	K12573	668.049	17.0165	881.183	19.9538	0.399488	1.61583e-08	up
1097	K03086	666.001	10.7479	845.989	5.37071	0.345116	4.59215e-09	up
1098	K00615	657.421	16.972	1099.77	15.1942	0.742315	1.06855e-47	up
1099	K05989	651.831	26.9823	857.373	18.6848	0.395425	0.000106794	up
1100	K02529	650.689	19.8714	915.546	13.2199	0.492663	8.01708e-12	up
1101	K01873	645.588	26.3154	885.834	10.5408	0.456423	1.10287e-07	up
1102	K00971	644.359	26.4714	863.702	9.60946	0.422669	5.9091e-06	up
1103	K09808	636.805	33.0981	866.98	13.3082	0.445147	6.84206e-05	up
1104	K02342	627.004	5.58563	872.071	3.50479	0.475971	1.91953e-21	up
1105	K01265	622.854	28.8719	750.394	6.66422	0.268754	0.0217274	up
1106	K01284	620.262	20.4212	893.09	19.0964	0.525927	1.25395e-11	up
1107	K04077	617.138	9.71558	702.731	13.691	0.187379	0.0289538	up
1108	K09014	615.939	4.05964	760.222	10.653	0.303632	1.7595e-06	up
1109	K03630	611.603	6.37138	846.336	11.5979	0.468635	9.0839e-15	up
1110	K01951	606.476	26.3527	762.026	13.8873	0.32939	9.73261e-05	up
1111	K03551	604.849	26.1796	808.099	8.34079	0.417956	3.48021e-08	up
1112	K01937	601.644	28.6879	718.917	10.7962	0.256916	0.00703706	up
1113	K00602	600.632	9.22621	844.97	12.3807	0.49242	5.81858e-15	up
1114	K00991	598.943	5.25893	788.425	21.1771	0.396554	5.53221e-09	up
1115	K01928	590.362	27.7355	775.028	12.8268	0.392649	0.000307731	up
1116	K06142	587.677	38.9019	887.723	8.84679	0.595087	1.84508e-06	up
1117	K03593	586.636	19.9318	679.689	10.697	0.212409	0.0334778	up
1118	K01885	585.146	5.02209	752.629	8.73841	0.363144	8.75044e-10	up
1119	K03168	577.537	3.12404	933.431	8.18072	0.692631	1.67015e-43	up
1120	K00764	570.097	6.16459	930.948	15.4426	0.707493	2.10253e-39	up
1121	K01876	567.315	20.3436	868.67	9.64782	0.614659	3.96232e-14	up
1122	K05970	567.014	12.7832	949.172	19.547	0.743286	9.2061e-30	up
1123	K01868	565.476	11.9584	701.448	10.4262	0.31087	1.64631e-05	up
1124	K05515	563.849	16.3728	854.661	13.9566	0.600044	6.30939e-15	up
1125	K02622	552.487	12.1784	639.437	8.28308	0.210862	0.0237566	up
1126	K01886	550.622	13.3148	701.066	10.7003	0.348487	2.03168e-05	up
1127	K03439	548.764	6.71358	662.668	8.19861	0.272099	2.26981e-05	up
1128	K00817	543	3.01154	652.982	7.72401	0.266091	0.000142893	up
1129	K02965	542.908	13.5823	638.498	5.7081	0.233975	0.00765435	up
1130	K06942	539.449	11.2904	650.484	4.18202	0.270027	0.000102814	up
1131	K01448	535.293	29.1019	646.174	7.50023	0.271596	0.00822696	up
1132	K02518	533.644	26.1304	666.934	15.9125	0.321667	0.0044437	up
1133	K02078	531.403	16.7814	723.494	15.9032	0.445174	3.00944e-12	up
1134	K06950	527.759	13.7441	605.814	5.57466	0.198994	0.035675	up
1135	K00970	527.215	8.67314	612.958	6.95132	0.217395	0.00461095	up
1136	K00973	524.866	26.2336	711.044	12.9367	0.437988	5.65619e-06	up
1137	K06131	522.129	14.0128	688.525	10.2351	0.399103	6.66913e-07	up
1138	K01258	521.579	25.7075	616.747	6.01897	0.241792	0.0208261	up
1139	K03553	520.807	13.1352	611.554	8.35283	0.231732	0.0101117	up
1140	K01785	517.026	15.8235	805.969	10.8022	0.640487	1.42207e-21	up
1141	K02346	505.949	8.12503	632.349	9.95495	0.321729	1.98758e-06	up
1142	K06207	503.853	9.28082	615.004	10.0732	0.287594	0.000121623	up
1143	K15738	501.38	9.06569	605.881	7.24892	0.273132	0.000696141	up
1144	K02954	498.933	19.5472	603.969	5.0493	0.275629	0.00266374	up
1145	K00925	491.339	16.7022	630.005	7.45165	0.358644	4.66278e-05	up
1146	K01912	491.273	6.18725	751.717	11.7058	0.613663	1.08526e-24	up
1147	K01770	487.753	8.24919	565.721	2.48848	0.213941	0.0104908	up
1148	K07098	486.943	4.26785	580.196	8.02451	0.252787	0.00100813	up
1149	K01881	486.057	13.2061	682.102	10.0722	0.488861	2.02801e-13	up
1150	K03100	485.916	6.74125	574.989	6.14155	0.242828	0.00254865	up
1151	K03615	485.26	24.901	740.135	12.4314	0.60903	6.72072e-14	up
1152	K00278	484.267	17.1726	579.194	6.2435	0.258244	0.015875	up
1153	K03427	484.172	15.8282	633.447	7.47914	0.387705	4.28721e-07	up
1154	K03495	484.006	8.33715	805.365	12.583	0.734617	1.86408e-32	up
1155	K02834	483.1	9.83491	584.201	4.57489	0.274143	0.000311155	up
1156	K01921	480.817	7.27466	605.955	4.83557	0.333723	1.60074e-06	up
1157	K01945	480.351	8.47745	583.317	8.22527	0.280191	0.000489622	up
1158	K01462	477.4	13.6068	577.843	6.73771	0.27548	0.000985255	up
1159	K01929	477.046	6.28918	604.662	10.3936	0.342001	2.21494e-06	up
1160	K06076	476.513	13.7137	736.581	11.8118	0.628328	4.11885e-16	up
1161	K07277	476.405	18.1866	788.393	19.4748	0.726726	8.32011e-16	up
1162	K03307	473.28	9.48306	764.126	17.7612	0.691118	2.9448e-21	up
1163	K01051	472.579	17.5976	720.156	11.2846	0.607753	2.86457e-13	up
1164	K02528	471.927	5.07939	541.165	6.30989	0.197503	0.018446	up
1165	K03977	470.918	4.24059	547.375	6.34923	0.217054	0.00474441	up
1166	K00560	470.108	11.1945	579.19	10.068	0.301044	4.84511e-05	up
1167	K02994	469.424	23.9126	563.628	8.15745	0.263853	0.0244868	up
1168	K03572	465.953	11.2623	696.072	7.80829	0.579054	8.86241e-21	up
1169	K03665	464.81	31.3894	563.674	11.3369	0.278221	0.0289538	up
1170	K01277	464.54	8.38585	620.815	14.0226	0.418361	1.20765e-07	up
1171	K03531	462.701	11.6049	699.015	8.13987	0.595244	2.83324e-23	up
1172	K03269	461.874	8.98668	538.737	6.77497	0.222082	0.0143462	up
1173	K01652	461.256	4.84753	558.025	11.0724	0.274761	0.000204677	up
1174	K03496	460.619	8.96037	564.577	7.31882	0.293596	2.01579e-05	up
1175	K03498	460.133	19.253	526.918	5.26035	0.195528	0.0475364	up
1176	K00548	458.302	7.48498	840.303	19.806	0.87461	1.06467e-37	up
1177	K04043	456.691	11.6213	600.573	6.57008	0.39512	2.59677e-10	up
1178	K03650	456.404	16.3867	560.627	6.12156	0.296731	0.000126923	up
1179	K21575	456.191	8.83079	567.256	9.37004	0.314362	0.000120583	up
1180	K03629	452.509	19.9294	612.488	7.72377	0.436734	1.26557e-05	up
1181	K15987	447.314	39.3499	702.87	15.3829	0.651971	9.07282e-08	up
1182	K07263	447.049	13.9839	676.878	8.98947	0.598462	5.07427e-14	up
1183	K04096	444.949	17.6749	529.692	4.91076	0.251512	0.00488011	up
1184	K00215	442.849	8.63452	566.758	9.82151	0.355918	6.23924e-07	up
1185	K01893	442.147	11.6648	577.963	4.06809	0.386452	3.85913e-09	up
1186	K07391	441.995	31.1024	734.868	12.0763	0.733454	1.90933e-13	up
1187	K00097	440.435	15.8873	518.73	8.82603	0.236055	0.0199641	up
1188	K01685	440.204	8.03585	669.479	16.3022	0.604868	4.78122e-16	up
1189	K01491	438.361	1.83301	511.855	5.77429	0.223615	0.00443582	up
1190	K02838	437.722	3.18854	509.393	2.34767	0.218765	0.00424888	up
1191	K01866	434.684	2.6786	602.089	6.8886	0.470008	1.30552e-14	up
1192	K06949	434.459	2.96712	555.667	6.57819	0.355001	4.84299e-08	up
1193	K00796	432.274	8.70443	575.955	10.7757	0.414011	8.71591e-08	up
1194	K00566	430.742	13.51	504.764	7.23624	0.228785	0.0104032	up
1195	K07560	430.322	11.2948	582.195	7.09333	0.436088	4.30456e-10	up
1196	K02356	429.478	9.98297	520.85	6.71696	0.278284	8.94672e-05	up
1197	K02527	429.359	11.5406	530.953	6.80931	0.3064	0.000672164	up
1198	K02600	427.693	16.2141	525.353	9.8782	0.296713	0.00062887	up
1199	K00058	427.336	11.3104	535.396	12.4066	0.325235	3.1137e-05	up
1200	K01960	426.803	11.3083	720.033	14.4638	0.754493	5.07643e-26	up
1201	K03664	425.76	11.2849	493.014	5.72188	0.211587	0.0104908	up
1202	K18682	425.486	7.46661	502.464	5.17629	0.239911	0.00244565	up
1203	K12410	422.753	12.6829	535.967	5.09423	0.342327	8.39509e-06	up
1204	K02956	422.644	5.41113	524.142	5.30104	0.310514	3.9366e-06	up
1205	K00099	416.307	13.7457	549.091	4.7799	0.399399	1.67595e-08	up
1206	K03106	414.523	7.09585	472.31	4.19819	0.188283	0.0320425	up
1207	K01939	413.465	12.3418	478.904	6.44393	0.21197	0.0253575	up
1208	K00179	412.962	6.76369	597.755	8.89019	0.533546	2.64871e-14	up
1209	K02892	411.195	3.26343	521.684	5.80532	0.343353	4.15329e-07	up
1210	K03437	409.891	16.6091	585.098	5.36953	0.513436	1.60236e-13	up
1211	K03561	407.653	11.6711	590.501	8.90984	0.534598	1.14335e-13	up
1212	K03696	403.355	30.254	539.829	7.54275	0.420453	0.000396623	up
1213	K07273	403.112	15.5633	556.428	8.62436	0.465015	2.34745e-07	up
1214	K03544	402.957	6.60052	483.653	4.66359	0.263347	0.000726192	up
1215	K01809	400.101	9.61449	535.016	6.79341	0.419218	3.42259e-09	up
1216	K06915	398.897	9.0532	461.286	5.54589	0.209645	0.0143333	up
1217	K01711	398.66	33.5709	539.934	8.76257	0.437626	0.00979017	up
1218	K00652	398.276	18.6875	581.299	6.87106	0.545513	6.42599e-11	up
1219	K03455	395.024	10.1777	669.387	10.4759	0.7609	9.8083e-31	up
1220	K00928	394.499	10.0846	455.91	5.48187	0.20873	0.0229424	up
1221	K03470	393.142	14.0774	514.386	7.45479	0.387801	1.55539e-07	up
1222	K07085	392.533	17.5187	628.213	10.5451	0.678438	3.86325e-16	up
1223	K01657	392.246	9.38986	628.292	10.13	0.679675	1.50586e-21	up
1224	K03499	391.034	8.20849	555.76	8.05003	0.507168	3.33555e-14	up
1225	K01091	390.698	12.2983	452.648	6.4826	0.212337	0.0369861	up
1226	K03564	389.549	9.74742	458.844	10.2289	0.236198	0.0244868	up
1227	K07588	389.187	12.4942	460.402	9.5939	0.24243	0.0238008	up
1228	K02836	387.123	5.55069	654.685	7.65885	0.758009	2.96529e-37	up
1229	K01696	379.697	8.40157	504.28	8.15747	0.409375	2.95126e-09	up
1230	K13789	379.648	14.4657	495.229	10.735	0.383434	2.27685e-05	up
1231	K00939	377.711	5.54383	460.213	2.65033	0.28502	0.000118816	up
1232	K02967	376.843	9.12324	446.136	4.18182	0.243521	0.00426428	up
1233	K01676	376.722	8.2946	552.02	11.2434	0.551221	6.89789e-13	up
1234	K00912	375.449	10.9461	445.545	9.57334	0.246955	0.013973	up
1235	K16211	375.013	14.6874	458.952	8.07534	0.291403	0.0111275	up
1236	K00604	374.981	8.50345	430.093	2.12714	0.197831	0.0266554	up
1237	K00145	374.069	8.90285	634.762	10.0219	0.762911	7.87447e-27	up
1238	K01173	371.409	2.96986	512.334	2.78061	0.464077	1.69906e-12	up
1239	K14155	370.849	6.20818	580.677	7.88003	0.646903	3.0469e-25	up
1240	K01733	370.615	16.2791	567.946	9.26704	0.615831	4.24888e-13	up
1241	K00800	370.597	22.1987	546.735	7.99668	0.560989	1.85676e-09	up
1242	K03320	370.144	20.2635	538.158	7.29091	0.539945	1.97625e-10	up
1243	K01534	369.409	21.9393	491.949	9.92005	0.413289	1.79949e-05	up
1244	K02996	363.479	5.6391	505.422	4.03332	0.475618	6.79058e-14	up
1245	K03787	363.066	6.26534	448.526	9.79152	0.304959	0.000602563	up
1246	K02968	362.182	8.20701	452.318	6.3888	0.320622	1.27357e-05	up
1247	K02341	361.576	14.5961	464.678	7.73411	0.361935	1.24227e-05	up
1248	K02871	360.778	7.34522	466.746	2.39362	0.371527	2.72387e-08	up
1249	K03574	359.961	14.5353	460.752	5.68684	0.356151	0.000152306	up
1250	K07095	358.688	7.26706	419.211	6.51375	0.224946	0.0105079	up
1251	K04773	357.896	9.53087	472.543	9.44819	0.400905	2.56252e-06	up
1252	K04084	357.471	10.0899	606.463	12.6229	0.762592	8.49927e-22	up
1253	K00762	357.437	7.16436	428.842	8.22001	0.262757	0.00418378	up
1254	K00606	354.886	10.6854	435.095	8.84903	0.293973	0.00119597	up
1255	K01687	354.704	11.1816	428.523	6.12174	0.272754	0.00292903	up
1256	K03569	353.862	9.17608	433.436	4.12075	0.29263	0.000513834	up
1257	K04078	351.196	4.40482	456.406	5.44354	0.378041	5.88868e-08	up
1258	K00057	350.864	11.932	494.025	3.88325	0.493672	2.01778e-09	up
1259	K00783	348.603	6.85222	431.222	4.67335	0.306845	3.31126e-05	up
1260	K03590	348.495	15.2491	404.047	3.00033	0.213383	0.044258	up
1261	K03524	347.741	20.121	439.662	7.08011	0.338383	0.00113392	up
1262	K11753	347.252	9.55213	464.715	6.23603	0.420364	5.55863e-09	up
1263	K02916	347.104	15.147	430.282	6.57215	0.309915	0.00294565	up
1264	K08191	346.263	13.0846	582.089	11.5003	0.74937	3.48313e-20	up
1265	K05837	345.892	7.71757	548.955	8.67174	0.666367	5.7587e-20	up
1266	K07566	344.894	13.2187	486.308	4.11667	0.495719	5.18153e-12	up
1267	K03773	342.495	10.3253	518.211	9.19946	0.597458	1.48028e-13	up
1268	K00954	341.067	11.4527	483.286	2.93157	0.50282	1.07805e-13	up
1269	K01153	340.299	16.9931	535.014	12.4612	0.652773	2.31814e-11	up
1270	K00287	339.604	4.54407	451.648	4.90151	0.411347	2.65265e-09	up
1271	K00761	339.443	6.42646	563.839	2.70527	0.732114	7.91367e-35	up
1272	K03978	339.291	5.18153	482.535	4.90538	0.508112	4.64158e-15	up
1273	K06881	339.171	11.1028	459.888	4.74684	0.439269	1.12872e-07	up
1274	K00655	338.062	10.8097	408.333	5.36728	0.272461	0.00252803	up
1275	K00645	338.053	6.81663	401.417	4.12883	0.247853	0.0037355	up
1276	K03292	337.785	14.3767	712.659	15.3919	1.07711	2.45861e-43	up
1277	K00041	337.341	12.3189	398.664	5.63789	0.240968	0.0278618	up
1278	K01755	336.802	10.7917	564.769	7.93875	0.745759	1.71044e-22	up
1279	K03534	336.064	17.1938	403.032	3.93255	0.262158	0.014816	up
1280	K03685	333.75	4.076	424.148	1.83223	0.345801	1.68941e-06	up
1281	K01000	333.118	15.6402	474.677	7.09513	0.510912	5.85275e-07	up
1282	K02945	331.416	2.92632	405.704	6.37557	0.291784	0.000343568	up
1283	K01925	330.868	5.6565	575.877	9.65579	0.799506	1.66673e-36	up
1284	K09810	330.166	6.81026	434.223	9.60526	0.395244	1.78342e-06	up
1285	K01129	329.165	9.06621	502.89	7.18517	0.611433	3.22057e-18	up
1286	K05808	328.164	12.1431	428.377	7.44407	0.384465	2.52219e-05	up
1287	K06969	326.427	19.2789	504.052	9.10624	0.626815	4.00364e-12	up
1288	K00297	326.358	6.93074	450.171	9.46072	0.464018	1.0492e-09	up
1289	K00525	325.822	7.83198	436.383	8.03431	0.421509	1.71419e-07	up
1290	K07001	325.522	23.3612	454.002	10.8412	0.479944	5.24058e-05	up
1291	K00100	325.244	10.7578	477.576	5.50419	0.554209	8.8745e-17	up
1292	K00648	323.89	9.22982	451.682	5.36928	0.479802	1.19505e-09	up
1293	K00757	323.129	10.6252	513.413	7.92963	0.668007	2.66594e-18	up
1294	K03588	322.843	4.58032	434.505	5.67697	0.42854	9.18604e-09	up
1295	K00759	322.427	13.3749	413.316	11.8716	0.358273	0.00115239	up
1296	K09748	322.093	6.4382	383.444	2.18664	0.251542	0.00239648	up
1297	K03527	321.187	3.56284	427.7	5.69407	0.413189	4.63955e-09	up
1298	K00558	320.67	13.9295	537.416	41.3517	0.744948	9.76145e-08	up
1299	K07507	320.062	6.14472	391.998	4.7285	0.292497	0.000497389	up
1300	K01179	318.527	6.97339	397.141	5.87794	0.318235	0.000274012	up
1301	K17828	317.116	5.73363	434.085	8.09255	0.452966	6.53593e-10	up
1302	K01649	315.929	5.21244	364.614	7.05835	0.206771	0.0379497	up
1303	K00821	315.049	5.01883	558.455	8.72801	0.825864	5.13865e-34	up
1304	K17758	314.697	16.6161	467.368	8.41285	0.570596	1.04668e-10	up
1305	K03521	311.626	11.0637	386.364	8.71137	0.310144	0.00120592	up
1306	K01620	309.967	14.4449	464.346	8.7747	0.583086	9.27553e-09	up
1307	K00040	309.943	8.10351	537.609	7.78374	0.794554	3.29891e-26	up
1308	K03217	309.845	15.9608	399.365	6.48572	0.366159	0.00182046	up
1309	K03742	307.214	0.66608	431.477	4.83283	0.490041	7.80847e-13	up
1310	K00919	307.174	10.4456	384.42	4.206	0.323629	7.38794e-05	up
1311	K00969	305.605	6.05602	404.326	5.64584	0.403851	3.39027e-07	up
1312	K09011	305.452	10.5489	440.774	10.5926	0.529092	5.27629e-10	up
1313	K01933	304.612	10.8587	462.944	4.9755	0.603865	4.93824e-17	up
1314	K03305	304.561	9.9907	437.243	10.4256	0.521702	1.07432e-08	up
1315	K03687	303.994	9.42736	372.409	3.25089	0.292848	0.000505828	up
1316	K01804	301.855	12.8839	411.775	7.10576	0.448	9.57942e-07	up
1317	K03565	300.159	11.767	360.733	4.39765	0.265205	0.0265614	up
1318	K00721	299.345	11.0734	442.949	6.06905	0.565333	1.71144e-12	up
1319	K01686	298.992	6.66841	465.798	8.57867	0.639597	6.22458e-17	up
1320	K00029	298.161	11.6247	439.836	8.99247	0.56087	2.11906e-11	up
1321	K00848	297.99	22.7781	510.384	12.7775	0.776323	7.70231e-12	up
1322	K01812	296.774	7.70945	371.657	7.34454	0.324608	9.8741e-05	up
1323	K00349	296.303	6.77566	362.383	5.42006	0.290444	0.00283753	up
1324	K01956	295.607	6.01051	353.412	7.38378	0.257668	0.0061804	up
1325	K00346	295.295	6.60448	381.845	7.1123	0.370831	4.17348e-05	up
1326	K06177	295.295	13.8967	507.395	5.90805	0.780955	1.08503e-17	up
1327	K01591	295.042	2.50857	414.765	6.8325	0.491375	7.08375e-12	up
1328	K01629	294.578	14.3269	416.774	7.13168	0.500618	2.94743e-08	up
1329	K03183	293.859	17.7396	394.133	6.55317	0.423559	0.00010564	up
1330	K01588	293.022	7.69554	456.253	9.60843	0.638826	7.91758e-19	up
1331	K00177	291.046	5.7067	339.088	5.08014	0.220416	0.0375558	up
1332	K02902	290.556	7.06998	372.02	5.68916	0.356565	1.43022e-05	up
1333	K02437	290.184	2.55192	352.743	4.95945	0.281648	0.00145742	up
1334	K01372	288.923	5.46857	436.223	6.81897	0.594378	4.89761e-16	up
1335	K08968	288.89	7.91146	449.957	5.53391	0.639266	1.87494e-20	up
1336	K03545	283.758	5.10011	483.123	7.44359	0.767728	2.87886e-31	up
1337	K02621	280.834	6.67921	643.047	11.8621	1.1952	1.60813e-74	up
1338	K00347	280.086	5.4623	423.519	7.45107	0.596556	1.64034e-14	up
1339	K03270	279.587	3.16529	362.88	3.37361	0.376195	1.69713e-06	up
1340	K00857	278.173	14.4895	330.665	6.05808	0.249392	0.0284674	up
1341	K08307	277.568	13.3079	457.174	10.7194	0.719903	1.08773e-15	up
1342	K00891	277.135	3.43883	337.242	3.78771	0.283194	0.00141869	up
1343	K00794	275.427	5.76035	414.681	6.86395	0.590331	2.95814e-14	up
1344	K03522	274.772	15.1358	419.099	5.91274	0.609059	2.02355e-11	up
1345	K01586	273.855	10.6943	504.11	3.30181	0.880324	1.18941e-37	up
1346	K02775	273.81	15.6304	535.104	13.2148	0.966646	1.03046e-26	up
1347	K07075	271.827	14.108	421.115	14.4073	0.631524	2.61794e-09	up
1348	K03092	270.93	15.2546	517.709	9.81266	0.934224	1.45204e-25	up
1349	K00873	270.509	12.0867	328.847	8.0236	0.281743	0.00654541	up
1350	K03402	266.687	3.0359	352.948	2.08425	0.404306	3.14762e-07	up
1351	K00798	266.121	4.87368	374.926	3.22924	0.494522	5.11983e-11	up
1352	K04564	264.707	6.91952	311.169	4.71725	0.233303	0.0431325	up
1353	K12524	263.978	5.42365	554.718	13.514	1.07134	2.13078e-49	up
1354	K02426	262.716	9.03672	410.708	6.20912	0.644611	2.57751e-16	up
1355	K00351	262.039	11.5817	359.131	7.76793	0.454727	1.26678e-05	up
1356	K02536	260.83	8.1293	378.907	4.01082	0.53873	1.10109e-11	up
1357	K01673	259.556	4.14969	306.843	4.39383	0.241455	0.020113	up
1358	K00180	258.953	5.87607	328.28	5.9534	0.342237	0.000310494	up
1359	K01704	258.373	13.1131	337.191	5.4634	0.384113	7.05779e-05	up
1360	K00176	258.132	5.44404	352.274	7.92202	0.44859	5.17618e-07	up
1361	K03584	257.363	1.17302	383.698	4.26521	0.576167	2.10829e-15	up
1362	K06997	255.783	7.10104	328.305	3.065	0.360116	4.13311e-05	up
1363	K03284	254.318	4.88773	345.496	5.57927	0.442034	1.77943e-07	up
1364	K07443	254.183	9.53652	319.982	6.0552	0.332126	0.00114655	up
1365	K11754	253.111	5.79707	323.231	3.4147	0.352793	2.17838e-05	up
1366	K00609	252.492	4.4688	355.726	4.03956	0.49453	1.24439e-10	up
1367	K00981	250.318	2.83577	366.298	4.1067	0.549257	9.78801e-14	up
1368	K07173	249.936	3.99937	310.294	5.63555	0.312076	0.000468425	up
1369	K01719	249.686	4.21336	353.953	4.5915	0.503445	4.27759e-10	up
1370	K09811	249.528	6.39608	360.026	3.01264	0.528896	5.92388e-12	up
1371	K01609	248.346	3.978	312.208	6.09066	0.330157	0.000439709	up
1372	K03327	247.995	18.2985	410.385	6.59307	0.726665	2.43026e-11	up
1373	K02837	247.213	6.02787	380.213	5.79144	0.621054	3.58785e-15	up
1374	K16212	246.092	16.3899	388.017	9.13142	0.656921	1.16435e-09	up
1375	K02377	245.613	15.9393	475.479	8.19973	0.952991	5.65004e-17	up
1376	K03642	244.36	4.48549	300.103	4.41006	0.296446	0.00155822	up
1377	K05606	243.816	5.29734	285.959	4.3088	0.230015	0.0433139	up
1378	K03616	242.697	14.2705	333.813	8.16107	0.459881	1.70187e-05	up
1379	K16363	241.806	7.20111	300.667	5.8234	0.314315	0.00292903	up
1380	K15635	240.75	5.94421	340.178	7.13314	0.498751	4.22195e-08	up
1381	K11537	240.673	5.36653	385.906	4.29329	0.681178	6.17147e-22	up
1382	K02340	239.625	2.72515	343.597	5.31273	0.519942	4.54409e-11	up
1383	K02501	238.353	2.66168	278.989	2.62259	0.227106	0.0264374	up
1384	K00748	238.205	11.4825	393.331	7.80396	0.723541	2.8506e-16	up
1385	K03733	237.695	6.60254	309.303	3.32795	0.37991	1.5607e-05	up
1386	K01815	237.505	13.1602	421.512	10.2121	0.827618	1.21505e-18	up
1387	K00290	237.102	9.27739	359.326	5.26769	0.599787	2.54176e-11	up
1388	K04751	233.819	6.33391	311.716	4.62478	0.41484	1.80449e-06	up
1389	K03116	233.68	15.5634	334.664	6.85445	0.518179	0.000111823	up
1390	K03612	233.654	11.4376	301.389	5.26962	0.367253	0.000429078	up
1391	K07082	228.636	5.62157	320.613	4.8924	0.487781	2.8894e-08	up
1392	K00610	227.118	7.55144	295.632	2.27626	0.380357	9.79101e-05	up
1393	K02823	226.888	11.5128	340.658	6.722	0.586347	9.41953e-10	up
1394	K05776	225.848	6.91683	358.247	2.69819	0.6656	2.19054e-15	up
1395	K02897	223.811	4.73223	320.225	4.18198	0.516803	1.77521e-09	up
1396	K00854	223.714	6.41858	635.057	9.93934	1.50523	2.00946e-113	up
1397	K13378	222.932	15.6048	302.408	8.32513	0.439897	0.00422656	up
1398	K16089	222.213	8.62417	500.88	10.0498	1.17252	4.15142e-50	up
1399	K17716	220.58	19.3297	319.961	4.76951	0.536591	0.000685406	up
1400	K01604	220.267	13.5229	283.286	4.67616	0.363006	0.002003	up
1401	K03315	219.32	5.27687	390.362	5.35171	0.831774	2.67194e-28	up
1402	K07005	219.275	3.33473	334.58	4.81936	0.60961	1.48053e-14	up
1403	K03783	218.416	3.13892	328.971	5.115	0.590881	2.5021e-13	up
1404	K19427	216.441	11.8777	391.177	12.7731	0.853849	4.4476e-16	up
1405	K03118	216.279	5.92096	420.636	4.07709	0.959681	4.04606e-39	up
1406	K13043	214.514	14.9549	438.776	7.17981	1.03241	3.23969e-17	up
1407	K13747	213.673	3.30747	322.738	5.96689	0.594958	1.07221e-12	up
1408	K03474	212.845	10.88	275.42	8.15505	0.371828	0.00188469	up
1409	K02108	211.101	2.95973	314.678	3.34297	0.575939	6.13519e-13	up
1410	K03077	210.349	6.16824	409.963	10.6239	0.962708	1.15497e-32	up
1411	K00864	210.104	11.3466	260.811	1.97469	0.3119	0.00341267	up
1412	K00341	209.802	20.5095	369.938	7.40735	0.818257	2.72336e-06	up
1413	K04518	209.443	9.46431	317.826	3.80942	0.601679	6.69603e-12	up
1414	K02232	209.246	13.7782	362.149	10.6239	0.791387	7.93437e-14	up
1415	K19430	209.102	12.5372	279.289	2.95887	0.417554	0.00151649	up
1416	K07025	208.813	3.95309	292.786	6.20455	0.487635	1.4727e-08	up
1417	K13566	207.927	9.84084	265.327	4.25045	0.351693	0.00099399	up
1418	K00651	206.994	3.43896	255.555	4.21528	0.304045	0.00182046	up
1419	K07460	206.751	4.9451	255.324	2.41167	0.304433	0.00285482	up
1420	K07164	206.517	6.95865	308.521	4.09169	0.579105	1.4205e-11	up
1421	K07444	206.216	4.17686	357.046	4.97888	0.791952	9.87204e-24	up
1422	K00210	205.324	6.24875	333.304	5.55554	0.698937	1.68051e-16	up
1423	K01235	203.423	12.004	460.718	6.79283	1.1794	1.15309e-29	up
1424	K08998	201.178	14.435	323.027	7.34462	0.683184	6.88555e-11	up
1425	K03775	200.353	7.23917	241.525	4.06527	0.269628	0.0194676	up
1426	K02614	198.217	1.96768	270.794	4.36747	0.45011	2.98037e-07	up
1427	K08138	197.77	8.72397	302.851	6.28027	0.614783	8.7149e-11	up
1428	K02110	196.121	4.46287	277.358	5.9808	0.500008	8.10888e-08	up
1429	K03606	195.296	13.762	269.666	4.90934	0.465511	0.000368094	up
1430	K07458	194.46	7.62355	239.231	2.98181	0.29893	0.00584039	up
1431	K07126	193.886	12.2111	326.623	11.9369	0.752414	1.73738e-11	up
1432	K06885	193.719	3.31268	279.196	5.95062	0.527312	3.65734e-09	up
1433	K01438	192.907	6.78222	354.773	6.20512	0.878994	2.04637e-25	up
1434	K00342	189.052	17.9937	279.968	8.16886	0.566475	0.00250075	up
1435	K12132	188.824	8.47107	286.404	2.97949	0.601008	2.66096e-12	up
1436	K06167	184.13	5.7313	300.506	4.28556	0.706669	1.53594e-14	up
1437	K00426	183.961	7.64196	358.685	8.52338	0.963316	3.30744e-29	up
1438	K09181	183.039	9.94795	525.684	11.1063	1.52204	2.66493e-71	up
1439	K01633	182.259	5.95122	283.137	3.56223	0.635511	2.42264e-13	up
1440	K00348	182.209	3.02666	280.831	3.42426	0.624111	3.87201e-13	up
1441	K07058	182.194	3.47093	240.004	3.95168	0.397586	6.48069e-05	up
1442	K20074	179.443	11.6926	289.636	8.74327	0.690717	1.91125e-09	up
1443	K01911	179.201	10.374	253.158	5.59012	0.498458	0.00011592	up
1444	K03503	174.959	5.62325	328.556	2.57581	0.909123	8.5908e-27	up
1445	K00337	173.053	12.4229	280.968	10.7827	0.699187	1.98758e-06	up
1446	K00330	171.716	4.94942	226.439	4.49593	0.399096	0.000189175	up
1447	K00639	170.029	13.5758	227.766	11.4854	0.421775	0.00773307	up
1448	K00657	169.061	8.6028	250.982	2.434	0.570038	3.13739e-07	up
1449	K03811	168.949	3.64986	264.759	2.44485	0.648092	8.50828e-14	up
1450	K02016	167.409	3.72802	211.402	4.23651	0.33661	0.00212096	up
1451	K02551	163.396	4.59035	271.876	3.6903	0.734578	1.04659e-15	up
1452	K00766	163.15	3.24894	351.56	8.45177	1.10758	9.18671e-41	up
1453	K01273	162.853	5.67677	210.236	4.61062	0.368443	0.00207924	up
1454	K02109	162.779	5.39201	276.808	2.89077	0.765971	1.09656e-17	up
1455	K01089	162.058	6.15122	310.422	7.67239	0.937716	2.20485e-21	up
1456	K03426	159.274	6.14954	250.88	4.34725	0.655481	1.35395e-10	up
1457	K00283	158.409	4.97937	214.564	5.61704	0.437748	7.80233e-05	up
1458	K07027	154.92	4.64375	323.402	7.02232	1.06181	8.63436e-37	up
1459	K01661	152.59	5.6176	335.526	7.4318	1.13677	9.25922e-35	up
1460	K06890	152.515	3.07851	185.145	5.82742	0.279705	0.0293112	up
1461	K03589	146.029	3.31524	256.542	6.74125	0.812936	5.01124e-18	up
1462	K00331	143.478	2.13628	185.185	3.95161	0.368135	0.00122794	up
1463	K00343	142.254	8.19048	308.572	6.01752	1.11713	1.5505e-24	up
1464	K01537	141.986	8.65208	430.217	8.84258	1.59931	2.21271e-73	up
1465	K09125	141.656	6.15924	240.326	2.50429	0.762601	7.47164e-14	up
1466	K04487	140.26	7.67493	173.153	7.87311	0.303947	0.0350956	up
1467	K02067	139.693	2.53934	211.952	1.93583	0.601481	3.85294e-10	up
1468	K03814	138.12	3.63669	225.897	5.97081	0.709742	2.05556e-12	up
1469	K02040	135.945	6.99449	195.974	3.79738	0.52764	1.90157e-05	up
1470	K04652	135.654	6.37883	158.316	4.14681	0.222872	0.0134779	up
1471	K18691	134.296	7.37	254.913	5.86282	0.924593	8.99561e-20	up
1472	K02224	134.198	4.80035	204.179	3.27848	0.605471	2.90537e-09	up
1473	K06610	133.556	6.61147	210.908	6.04135	0.659168	2.77002e-09	up
1474	K02117	130.496	7.03764	179.455	5.14772	0.459609	0.000291122	up
1475	K03800	124.874	2.9037	196.606	2.48027	0.654834	1.52302e-10	up
1476	K19425	124.31	5.87171	180.946	11.6651	0.541618	0.000179709	up
1477	K02517	124.003	2.00419	207.758	3.05349	0.744527	1.32742e-14	up
1478	K07054	123.989	9.34363	259.562	4.70554	1.06586	1.04847e-21	up
1479	K19302	123.384	2.47145	163.993	2.5952	0.410477	0.00038548	up
1480	K06897	123.279	8.40098	168.716	7.35318	0.452673	0.00642486	up
1481	K00782	123.161	8.95962	196.104	2.74092	0.671072	1.62977e-06	up
1482	K02372	121.713	7.57753	182.735	2.70345	0.586266	1.22042e-07	up
1483	K03091	121.444	4.70564	153.601	6.11436	0.338892	0.00986712	up
1484	K07304	120.686	1.45346	266.8	2.32591	1.1445	3.45181e-39	up
1485	K03581	119.489	8.68805	189.469	2.78998	0.665081	8.87463e-09	up
1486	K11741	118.362	6.26472	185.819	3.57508	0.650694	3.00071e-09	up
1487	K06199	118.057	2.63805	149.853	1.74844	0.34407	0.0050168	up
1488	K18197	117.875	5.46365	247.361	4.94483	1.06936	1.60351e-27	up
1489	K18332	117.673	7.79266	177.429	7.06938	0.592458	3.68934e-06	up
1490	K00763	117.284	7.32633	178.578	3.9312	0.606554	1.35769e-07	up
1491	K00338	116.02	8.07134	190.498	3.17596	0.715404	1.41862e-07	up
1492	K06223	114.624	8.60138	239.366	17.7417	1.06231	2.34027e-11	up
1493	K07713	114.062	2.72616	176.692	3.74339	0.631426	5.9847e-09	up
1494	K13963	113.117	4.00727	201.979	3.78305	0.836384	1.34002e-15	up
1495	K01966	112.628	10.3013	151.449	5.63121	0.427273	0.0111714	up
1496	K01744	112.281	4.00187	161.919	7.33931	0.528166	1.54924e-05	up
1497	K01092	111.465	2.28555	246.147	4.73729	1.14292	3.16713e-35	up
1498	K03271	111.362	5.69516	137.234	2.8304	0.301385	0.0299761	up
1499	K02227	109.876	7.72769	195.624	4.21359	0.832203	2.55266e-12	up
1500	K01599	108.759	10.8386	157.071	3.45282	0.530283	0.00823182	up
1501	K07862	104.717	3.74029	261.201	7.6064	1.31866	3.94735e-40	up
1502	K05516	104.565	9.4251	138.836	2.34409	0.408979	0.0112019	up
1503	K05936	104.451	11.1847	190.109	6.30316	0.863997	7.88081e-09	up
1504	K03803	103.912	4.61122	179.971	4.477	0.7924	1.60571e-12	up
1505	K00949	100.456	2.87909	257.56	3.80408	1.35835	2.94252e-48	up
1506	K01805	99.97	11.1821	198.426	4.67544	0.989032	2.24184e-11	up
1507	K03312	99.5142	6.14431	166.94	4.51407	0.746352	2.15586e-10	up
1508	K03839	97.956	2.12893	213.908	3.69607	1.12678	1.23478e-29	up
1509	K04477	97.5589	7.44126	148.108	1.26528	0.6023	3.98878e-06	up
1510	K12960	96.6387	5.31405	149.012	5.05874	0.624756	5.13048e-07	up
1511	K07316	95.9761	8.02897	129.793	8.38343	0.435463	0.0328226	up
1512	K00980	95.4819	13.7829	152.882	11.0077	0.67912	0.00732133	up
1513	K03768	94.0604	5.13145	131.466	2.47801	0.483028	0.000190019	up
1514	K10716	93.2965	0.630011	173.155	3.03983	0.892168	2.57894e-17	up
1515	K02188	89.4851	6.39014	116.543	5.90601	0.381142	0.0274221	up
1516	K05367	88.3916	10.5774	131.257	3.66212	0.57041	0.00150657	up
1517	K01712	88.2447	12.028	131.243	4.74255	0.57266	0.00353354	up
1518	K07783	87.2515	10.8952	156.924	7.644	0.846811	2.5117e-06	up
1519	K02485	85.1298	3.08098	157.455	3.32076	0.8872	1.26029e-14	up
1520	K00926	83.9467	6.87433	119.485	5.94724	0.509279	0.0029978	up
1521	K09459	82.1577	3.09709	170.888	2.28283	1.05658	7.38165e-21	up
1522	K01745	82.0884	7.21798	122.317	4.44913	0.575377	0.000274435	up
1523	K15655	81.2671	9.3527	113.391	3.44612	0.480567	0.0230893	up
1524	K19304	80.1791	7.51998	128.473	1.332	0.680172	8.31478e-05	up
1525	K01841	77.6532	4.01714	138.943	4.78395	0.839374	4.55211e-10	up
1526	K18220	76.5247	12.4165	114.874	9.06141	0.58606	0.049017	up
1527	K21063	74.0726	4.35431	168.2	4.03902	1.18316	3.39896e-21	up
1528	K07154	73.8478	1.78256	136.748	1.80907	0.888896	1.68118e-13	up
1529	K02479	71.1376	7.04572	101.727	3.51845	0.516023	0.00257392	up
1530	K05934	70.5021	5.99913	108.724	3.23385	0.624935	5.25955e-05	up
1531	K01155	70.3711	4.62885	103.365	8.60168	0.554696	0.00476112	up
1532	K01198	69.0654	1.37108	181.633	4.25646	1.39499	5.28664e-35	up
1533	K00674	68.2637	6.49663	108.566	3.35954	0.669386	2.22633e-05	up
1534	K08678	67.0404	2.74318	157.451	3.76903	1.2318	1.87019e-24	up
1535	K01414	66.9122	6.66682	130.448	1.37674	0.963135	5.08496e-11	up
1536	K00128	66.4339	3.79433	117.867	2.47014	0.827171	2.85321e-10	up
1537	K02477	65.7545	2.24503	90.2837	2.14205	0.457375	0.00323663	up
1538	K07052	65.2229	3.95675	152.444	3.83001	1.22483	3.73265e-22	up
1539	K16329	65.1967	4.9381	84.7836	2.54588	0.378986	0.0399142	up
1540	K03529	65.0472	3.55651	105.187	4.28056	0.693392	1.36214e-06	up
1541	K03273	64.8962	2.64497	103.912	6.53618	0.679156	1.11476e-05	up
1542	K14623	64.7128	3.14587	97.5045	2.31928	0.591417	3.7413e-05	up
1543	K23537	62.4835	8.05827	87.2288	1.87984	0.481329	0.0283963	up
1544	K19355	62.1669	6.43627	126.869	2.8727	1.02913	1.44706e-11	up
1545	K01085	61.3686	5.15954	89.3066	1.15858	0.541267	0.00115572	up
1546	K16066	61.0697	2.14152	127.866	3.49757	1.0661	2.22178e-16	up
1547	K07118	60.1662	2.80638	94.4738	1.74619	0.650961	5.81157e-06	up
1548	K03113	58.5011	7.12179	106.229	3.52214	0.860645	1.16142e-06	up
1549	K07192	57.2971	3.74808	78.8735	2.33245	0.461077	0.00670381	up
1550	K01322	57.2625	6.28596	177.281	4.72513	1.63037	1.46446e-29	up
1551	K00259	56.5984	4.6743	152.579	2.97021	1.43072	1.0969e-26	up
1552	K03760	55.1292	1.34906	117.194	2.72877	1.088	4.90704e-16	up
1553	K02348	54.2932	3.4321	81.4347	2.70579	0.584874	0.000439699	up
1554	K00966	53.7168	1.79089	71.7833	2.69898	0.418276	0.0201438	up
1555	K03151	51.7664	8.52488	95.0174	3.01642	0.876176	0.000186735	up
1556	K01787	51.747	2.76161	134.094	5.11983	1.3737	2.85461e-24	up
1557	K09527	51.2176	2.24351	113.123	2.03566	1.14318	5.30586e-17	up
1558	K02856	47.7299	5.2943	101.041	2.46976	1.08198	1.35395e-10	up
1559	K02445	47.0864	5.8278	102.409	5.33836	1.12096	1.30911e-09	up
1560	K01468	46.1723	5.84643	79.3857	3.28722	0.781852	9.79101e-05	up
1561	K07031	45.3355	2.6634	93.7976	0.385417	1.04891	1.70836e-12	up
1562	K08884	44.6397	1.98095	86.6024	1.73182	0.956081	2.55345e-10	up
1563	K13541	44.3341	6.6199	118.473	3.055	1.41807	8.63318e-15	up
1564	K03579	44.0304	4.39043	93.4318	2.79859	1.08541	5.74654e-11	up
1565	K07150	43.4352	4.86864	64.193	1.86826	0.563552	0.00713646	up
1566	K08483	43.0976	5.11037	136.111	6.44738	1.6591	6.11553e-23	up
1567	K13010	42.9039	1.46968	111.55	3.86274	1.3785	2.00751e-21	up
1568	K16264	42.6113	2.57368	68.7806	1.78052	0.690767	4.77912e-05	up
1569	K02049	42.4744	2.04562	64.9753	1.67314	0.613299	0.00034062	up
1570	K05340	42.2631	6.04885	90.2322	3.85456	1.09424	2.44731e-08	up
1571	K07668	41.9585	2.0468	72.1358	1.87834	0.781751	2.25539e-06	up
1572	K00595	41.7599	3.09695	59.1261	1.7558	0.501675	0.0102246	up
1573	K07495	41.5345	1.3707	60.2508	1.50898	0.536668	0.00362444	up
1574	K13990	41.0977	5.88487	90.4632	4.41728	1.13828	1.19299e-08	up
1575	K06960	40.099	2.3099	63.9008	2.37108	0.672266	0.000162459	up
1576	K03778	40.0804	2.2481	73.5999	3.15755	0.876806	1.87736e-07	up
1577	K06042	39.5762	4.67427	76.9388	1.98367	0.959079	1.7088e-07	up
1578	K02051	38.85	1.96077	65.0312	1.45368	0.743217	1.82555e-05	up
1579	K00641	38.0521	4.05274	57.6471	2.75481	0.599271	0.00487919	up
1580	K07248	37.6757	1.75599	199.09	4.90127	2.40171	2.04728e-73	up
1581	K12997	36.913	4.87011	99.2563	6.98141	1.42703	9.73649e-11	up
1582	K03820	36.5704	3.9037	53.8893	1.29582	0.559322	0.00788595	up
1583	K01369	35.5807	4.16107	83.6149	2.97069	1.23267	2.10169e-11	up
1584	K01192	35.4328	3.25573	186.796	3.76893	2.39831	3.39282e-67	up
1585	K05658	35.3106	3.90565	144.873	4.41069	2.03662	7.19029e-39	up
1586	K08320	34.9573	1.04575	57.2568	2.79109	0.711852	0.000238539	up
1587	K03313	34.7996	3.18401	56.4784	0.72964	0.69863	0.000372084	up
1588	K00048	34.3642	3.03178	117.129	2.00044	1.76912	1.20551e-31	up
1589	K00113	34.1419	3.66294	75.6342	3.19505	1.14749	7.97603e-10	up
1590	K22074	34.091	1.71925	54.4094	2.94246	0.674464	0.000729091	up
1591	K06183	33.628	3.41287	58.1612	2.11847	0.790393	0.000125406	up
1592	K00078	33.0026	1.43069	81.7979	2.08209	1.30949	1.30963e-15	up
1593	K03592	32.4324	2.63398	56.5997	2.58834	0.803358	4.13311e-05	up
1594	K07387	32.0176	4.14076	47.3016	2.15429	0.563022	0.0206452	up
1595	K09816	31.4338	2.51292	44.0087	1.66084	0.485471	0.0375558	up
1596	K22522	30.6741	4.06864	49.9617	0.975062	0.7038	0.00203746	up
1597	K08679	30.4442	2.09603	58.9223	1.53389	0.952647	2.9194e-07	up
1598	K19424	30.2186	4.01875	45.5025	3.23169	0.590508	0.0309263	up
1599	K15772	29.2478	5.77475	61.7997	4.19974	1.07927	0.000486944	up
1600	K09516	29.1582	0.544112	81.1804	3.04927	1.47723	8.05828e-18	up
1601	K01996	28.6766	1.90502	69.1289	4.07519	1.26941	2.25921e-11	up
1602	K05825	28.6419	3.52575	51.5963	1.65332	0.849139	9.90814e-05	up
1603	K15581	28.3696	2.56289	76.0855	1.77505	1.42328	1.13229e-15	up
1604	K03827	27.8485	1.11127	51.3914	1.29772	0.883928	7.0182e-06	up
1605	K07709	27.4174	0.459877	73.4837	1.40568	1.42233	2.49558e-16	up
1606	K00074	27.0575	1.92947	112.063	6.33121	2.0502	1.20551e-31	up
1607	K01654	26.8553	4.01122	71.6978	5.87998	1.41672	1.29658e-08	up
1608	K03205	26.7839	4.24278	56.5931	1.81888	1.07926	7.9471e-06	up
1609	K19802	26.3435	3.36558	72.6252	2.57158	1.46302	4.9912e-14	up
1610	K19429	26.2676	2.92612	50.415	3.30257	0.940571	9.90639e-05	up
1611	K08281	25.7662	3.28087	47.2292	1.25912	0.874199	9.3364e-05	up
1612	K01486	25.7483	2.06857	64.1542	0.368201	1.31707	1.144e-12	up
1613	K19422	25.7193	0.395504	45.454	1.13575	0.821553	5.37494e-05	up
1614	K16053	25.714	0.663609	68.1235	2.5465	1.4056	2.3333e-14	up
1615	K23536	24.8064	1.14065	57.8507	2.29413	1.22162	3.09038e-10	up
1616	K07452	24.6394	3.43158	38.798	4.49863	0.655016	0.043568	up
1617	K16328	24.4514	2.96819	77.8843	4.30384	1.67141	2.86577e-16	up
1618	K21304	24.4353	2.83303	41.2312	0.789984	0.754767	0.00160131	up
1619	K06374	23.821	0.802404	51.7225	2.10383	1.11856	1.88871e-08	up
1620	K01095	23.6902	1.5617	53.3241	2.36473	1.17049	7.21208e-09	up
1621	K06020	23.68	1.74494	51.6852	1.36218	1.12608	2.7194e-08	up
1622	K02217	23.605	1.75949	41.3622	1.5078	0.809225	0.000336283	up
1623	K07710	23.4375	2.81914	38.9275	1.93909	0.731972	0.00493804	up
1624	K13533	23.2066	0.340387	55.2556	1.07014	1.25158	1.26769e-10	up
1625	K21393	22.8264	4.16991	45.4422	2.62189	0.993329	0.000449703	up
1626	K01843	22.7865	3.01183	63.3472	4.60328	1.4751	6.17335e-11	up
1627	K07699	22.6134	1.53955	35.8792	1.59967	0.665972	0.00705458	up
1628	K01997	21.1926	1.30454	41.0184	1.89985	0.952711	3.04728e-05	up
1629	K15580	20.7714	1.03991	48.2609	2.05986	1.21626	1.22032e-08	up
1630	K15771	20.5847	3.92634	46.9083	1.48709	1.18827	4.01566e-05	up
1631	K15634	20.2567	0.327843	97.8355	2.66884	2.27196	4.44274e-37	up
1632	K06283	20.1319	1.01154	35.9329	2.12853	0.835821	0.000479862	up
1633	K01728	20.0819	0.635736	66.6654	1.13721	1.73104	1.93767e-19	up
1634	K10974	19.8859	1.97365	37.0333	1.54222	0.897073	0.000335711	up
1635	K01995	19.7648	0.992686	43.7055	1.09458	1.14488	1.36984e-07	up
1636	K03790	19.0533	1.06877	48.7633	1.53618	1.35575	1.05906e-10	up
1637	K08693	18.8346	1.4575	40.014	0.849415	1.08712	2.28268e-06	up
1638	K00375	18.7872	2.7828	30.2562	1.48267	0.687485	0.0163816	up
1639	K22757	18.3749	2.3058	39.5348	1.41533	1.10538	6.96572e-06	up
1640	K09001	18.2429	1.53611	32.103	0.882768	0.815374	0.00110318	up
1641	K11996	18.1612	1.9247	41.4404	1.9028	1.19018	5.33818e-07	up
1642	K01182	18.069	0.590148	61.5675	1.07528	1.76865	1.28737e-18	up
1643	K03458	17.4223	0.712992	28.4299	0.820692	0.706473	0.00726946	up
1644	K09973	17.2273	0.805152	29.9751	1.0489	0.799071	0.00212294	up
1645	K06406	17.2158	1.01189	36.9772	1.38388	1.1029	2.86842e-06	up
1646	K14026	17.1204	1.62996	42.203	2.3617	1.30163	4.3671e-08	up
1647	K08978	16.9895	0.807282	28.4731	0.316486	0.74496	0.00572163	up
1648	K06379	16.783	0.796766	30.0544	1.39356	0.840575	0.00117269	up
1649	K01715	16.1332	1.79281	51.8513	3.43796	1.68435	9.55348e-13	up
1650	K00248	16.0898	1.61236	79.8813	4.51574	2.31171	1.05233e-27	up
1651	K09141	16.0512	1.52469	36.2357	1.08638	1.17473	2.50001e-06	up
1652	K01910	15.7418	0.500635	27.8777	0.908283	0.824512	0.00242349	up
1653	K15669	15.4312	0.992647	42.7009	1.36363	1.46841	1.54014e-10	up
1654	K01513	15.0767	2.21628	25.9203	0.695267	0.78176	0.0104182	up
1655	K07099	14.9679	0.400323	31.2634	0.752724	1.0626	2.87317e-05	up
1656	K06399	14.8788	1.40651	26.9662	1.55324	0.857896	0.00235421	up
1657	K01904	14.8472	1.44589	36.1398	0.869564	1.2834	2.07727e-07	up
1658	K06518	14.8328	0.796662	24.598	1.07913	0.72975	0.0149946	up
1659	K08972	14.6499	2.1934	28.1584	1.76956	0.94268	0.00138281	up
1660	K02431	14.616	1.72904	24.2009	1.46255	0.727507	0.0168383	up
1661	K18581	14.5349	1.28597	71.3303	2.16014	2.29499	1.20117e-27	up
1662	K01998	14.2958	0.816862	34.5414	1.4711	1.27273	3.98275e-07	up
1663	K06421	14.246	1.22338	26.9621	1.75043	0.920374	0.00137941	up
1664	K15342	14.1687	0.389573	35.97	2.05603	1.34409	1.48953e-07	up
1665	K01464	14.1202	2.60087	29.9707	1.45798	1.0858	0.000557951	up
1666	K00983	14.027	2.20464	37.5964	5.91302	1.42239	0.000721497	up
1667	K09809	14.0101	1.8949	35.2895	3.67579	1.33278	1.30129e-05	up
1668	K11173	13.8854	1.12351	35.4224	1.17982	1.3511	1.20702e-07	up
1669	K00573	13.7947	1.38161	26.6726	1.94135	0.951247	0.00124132	up
1670	K02226	13.7679	0.493771	21.7299	0.799644	0.658369	0.0325586	up
1671	K11617	13.6405	0.690686	27.1834	0.596731	0.994832	0.000330925	up
1672	K19055	13.3666	0.739028	37.949	1.21955	1.50543	5.72336e-10	up
1673	K01034	13.316	2.08642	31.5833	1.80792	1.246	1.94309e-05	up
1674	K06398	13.3131	1.44229	40.7741	2.66897	1.61481	1.54959e-10	up
1675	K00647	13.2171	0.666255	105.322	4.36289	2.99433	2.11559e-46	up
1676	K18198	12.9791	0.602236	89.6188	2.52029	2.78761	2.32857e-40	up
1677	K01436	12.9706	0.87365	32.1364	2.35958	1.30896	1.70476e-06	up
1678	K21396	12.8579	0.485434	27.976	0.552079	1.12153	2.44761e-05	up
1679	K17062	12.8415	1.45198	22.2352	0.737521	0.792035	0.0135679	up
1680	K03932	12.7417	0.981623	26.0781	0.797574	1.03328	0.000229957	up
1681	K06019	12.7067	0.756347	27.1867	1.49313	1.09731	5.97343e-05	up
1682	K02068	12.6972	1.32576	43.5069	1.37232	1.77674	3.75803e-13	up
1683	K03297	12.6877	0.681872	29.8772	0.999156	1.23562	4.46018e-06	up
1684	K11618	12.6586	1.75584	20.4572	1.25153	0.692486	0.0413612	up
1685	K18195	12.46	0.374139	24.4213	0.738681	0.970834	0.000814571	up
1686	K07318	12.4563	1.89818	25.5292	2.23801	1.03527	0.00182046	up
1687	K15554	12.2694	0.403148	22.1473	0.477268	0.852064	0.0050002	up
1688	K09163	12.1376	0.714698	36.3608	1.50366	1.5829	9.21211e-10	up
1689	K00556	12.1351	1.5148	25.6588	1.4325	1.08026	0.000322014	up
1690	K13479	12.1133	1.42003	21.6127	1.15557	0.835283	0.00858877	up
1691	K19423	11.7956	1.49601	24.3614	1.17716	1.04635	0.000610679	up
1692	K16248	11.7534	0.348798	23.8476	0.989992	1.02077	0.000602563	up
1693	K06373	11.6693	0.93152	35.2823	1.64022	1.59623	1.78909e-09	up
1694	K03710	11.6451	1.80867	24.2465	0.756606	1.05806	0.000512218	up
1695	K01299	11.5883	1.17107	20.6446	0.763774	0.833101	0.0117946	up
1696	K01271	11.5375	1.38285	20.062	1.451	0.798137	0.0164737	up
1697	K01621	11.3232	2.08313	60.4351	4.08107	2.4161	1.55711e-19	up
1698	K01029	11.3001	1.16024	33.8532	2.60653	1.58296	1.4727e-08	up
1699	K09790	11.2669	1.64088	26.6948	1.76036	1.24447	6.04978e-05	up
1700	K07718	11.0951	0.632928	20.5863	1.11045	0.891754	0.00447191	up
1701	K06390	10.9864	0.933552	17.8264	0.892033	0.698297	0.0394395	up
1702	K13004	10.6867	1.38348	41.7	2.49298	1.96423	8.18363e-13	up
1703	K04022	10.3534	1.062	22.6856	1.47082	1.13167	0.000388662	up
1704	K01478	10.2788	0.579157	22.8177	0.44792	1.15048	0.00012437	up
1705	K00208	10.2705	0.583599	20.4814	0.237766	0.995804	0.00155687	up
1706	K17734	10.2533	1.10995	28.4591	0.869965	1.4728	3.71771e-07	up
1707	K01708	10.1902	0.413626	20.9945	0.797928	1.04284	0.000688973	up
1708	K14213	10.0991	1.07817	77.243	1.97357	2.93518	9.33452e-36	up
1709	K07651	10.0304	0.704368	48.3593	0.755567	2.26942	2.1178e-19	up
1710	K00087	10.0134	1.6371	70.9249	4.34043	2.82437	4.23756e-28	up
1711	K00094	10.0043	0.913871	60.2242	1.47633	2.58973	9.77672e-27	up
1712	K09861	9.98594	0.294894	90.2936	4.75507	3.17665	9.62339e-41	up
1713	K00169	9.9407	2.54397	22.5631	1.9806	1.18255	0.00695269	up
1714	K00626	9.85488	0.571136	36.7714	1.0663	1.89967	1.29675e-12	up
1715	K05979	9.72092	1.14533	19.283	1.52147	0.988161	0.00469935	up
1716	K12264	9.46064	0.858328	37.6891	1.87103	1.99414	5.26973e-13	up
1717	K11075	9.30941	1.337	27.8918	2.41441	1.58308	8.87041e-07	up
1718	K07705	9.25208	0.395484	17.4765	0.470318	0.917564	0.00926657	up
1719	K07686	9.23524	0.241849	34.8074	1.04378	1.91417	4.59244e-12	up
1720	K00816	9.23467	0.49617	25.9967	1.5243	1.4932	8.19455e-07	up
1721	K08987	9.03468	0.941121	62.1503	3.55888	2.78221	6.80451e-26	up
1722	K07050	8.91155	0.636964	15.2598	1.00003	0.775991	0.0305127	up
1723	K00011	8.88976	0.884945	39.1222	1.3909	2.13777	6.57024e-15	up
1724	K06012	8.88654	0.42202	29.806	1.59534	1.74591	2.87229e-09	up
1725	K05995	8.83895	1.36271	20.5626	1.63297	1.21808	0.000573503	up
1726	K13683	8.83432	0.50084	31.5913	1.76959	1.83834	3.73585e-10	up
1727	K09935	8.63239	0.695127	23.4466	2.71739	1.44155	3.3725e-05	up
1728	K00693	8.55473	0.916637	18.2055	1.281	1.08958	0.00209268	up
1729	K03578	8.5173	0.729081	17.6728	1.33167	1.05306	0.00418431	up
1730	K10119	8.48658	0.790667	25.016	0.759606	1.55959	3.82097e-07	up
1731	K11179	8.46317	1.94201	15.5531	1.53814	0.877936	0.0450304	up
1732	K18687	8.30411	0.422529	14.7484	0.64532	0.828661	0.0285564	up
1733	K01053	8.30368	0.221003	22.581	0.609854	1.44329	4.73228e-06	up
1734	K11540	8.00401	1.06733	29.7094	1.79307	1.89213	7.24047e-10	up
1735	K01425	7.91201	0.390501	19.6608	0.891347	1.31321	0.000111442	up
1736	K14391	7.83404	0.741702	18.5577	0.628442	1.24419	0.000349691	up
1737	K01761	7.82715	1.14783	17.2346	0.959885	1.13875	0.00161976	up
1738	K07317	7.68859	1.4078	19.569	1.53449	1.34778	0.000233993	up
1739	K07979	7.67051	1.0577	29.6597	1.45103	1.95111	2.95978e-10	up
1740	K00809	7.64574	1.09681	16.3687	1.36592	1.09822	0.00256313	up
1741	K13979	7.62823	1.11907	27.4556	1.17116	1.84768	7.02053e-09	up
1742	K12823	7.54319	1.36073	17.2212	1.05097	1.19094	0.00202493	up
1743	K06411	7.5423	0.74315	20.9091	1.04198	1.47106	1.60975e-05	up
1744	K06407	7.42689	0.861659	16.5402	1.34098	1.15515	0.00213946	up
1745	K08156	7.39457	0.954361	13.2192	0.457714	0.838098	0.0421243	up
1746	K10685	7.20717	1.12334	18.2523	0.615308	1.34058	0.00035915	up
1747	K00112	7.13185	0.975764	17.9355	0.449123	1.33047	0.000325553	up
1748	K16643	7.1285	0.522366	13.3436	0.959264	0.904478	0.026207	up
1749	K02490	7.05754	1.03039	14.5927	0.844002	1.04801	0.00718282	up
1750	K09569	6.90918	0.985891	24.216	1.10701	1.80938	5.49023e-08	up
1751	K15173	6.83413	0.291982	16.1881	0.705181	1.2441	0.000888153	up
1752	K03390	6.79226	0.544885	20.1331	0.798335	1.56761	8.88315e-06	up
1753	K12409	6.77767	0.721158	17.3839	0.706282	1.35889	0.000209241	up
1754	K13954	6.75225	0.357308	20.1619	0.292257	1.57819	3.47347e-06	up
1755	K17732	6.66411	0.707292	19.1832	0.507873	1.52536	1.53227e-05	up
1756	K02099	6.65985	0.614359	14.856	0.757012	1.15749	0.00323663	up
1757	K00091	6.64271	0.972128	19.2385	0.66637	1.53416	1.5607e-05	up
1758	K07012	6.64103	0.483502	14.5073	0.418747	1.1273	0.00274964	up
1759	K07483	6.63431	0.370959	14.2325	0.759712	1.10117	0.00627383	up
1760	K10806	6.53686	2.33041	21.9827	2.12761	1.7497	0.000403204	up
1761	K22405	6.51074	0.369658	20.299	1.25982	1.64051	3.56736e-06	up
1762	K09968	6.48261	0.270952	20.4231	1.79332	1.65555	4.1117e-06	up
1763	K04749	6.29918	0.308751	55.1163	3.10297	3.12924	5.07643e-26	up
1764	K00198	6.12579	0.390913	14.8678	0.280313	1.27922	0.000624743	up
1765	K18577	6.0679	0.752491	15.6689	0.688172	1.36864	0.00043602	up
1766	K03388	6.01893	0.485107	16.2208	0.578443	1.43026	0.000130883	up
1767	K08722	6.01656	0.520589	36.2874	2.53717	2.59246	1.14882e-15	up
1768	K02106	5.99189	0.792046	59.9845	2.67701	3.32351	4.97082e-29	up
1769	K09681	5.92348	0.237303	13.0966	0.591033	1.14467	0.0053709	up
1770	K07448	5.88226	0.852766	24.1919	2.37223	2.04008	6.72719e-08	up
1771	K00244	5.87983	0.929842	22.7354	1.39922	1.95109	7.2499e-08	up
1772	K10039	5.87071	1.5353	13.4195	0.238202	1.19273	0.0061589	up
1773	K00226	5.80916	0.73575	14.4869	0.906629	1.31834	0.00133124	up
1774	K21469	5.66549	0.668902	11.694	0.379707	1.04549	0.020821	up
1775	K17290	5.62252	0.714563	19.2313	0.665803	1.77417	5.35504e-07	up
1776	K01049	5.50776	0.618498	13.3904	0.594483	1.28166	0.00211876	up
1777	K03785	5.47098	0.608828	14.7756	0.352535	1.43335	0.000266755	up
1778	K05350	5.44881	1.05166	17.4467	1.85691	1.67894	4.9516e-05	up
1779	K02006	5.42178	0.380977	11.2984	0.621394	1.05928	0.0182591	up
1780	K00889	5.4144	0.277367	18.4545	0.648301	1.76909	8.21894e-07	up
1781	K06221	5.37671	0.626198	29.7251	1.07271	2.46689	3.77657e-13	up
1782	K09511	5.32923	0.424217	12.7723	0.921395	1.26102	0.00307179	up
1783	K19803	5.25754	1.95566	17.0644	2.87125	1.69853	0.011785	up
1784	K12527	5.25534	0.758993	52.4856	3.57888	3.32006	2.81986e-24	up
1785	K06382	5.25238	0.282311	12.602	0.480354	1.26261	0.00157211	up
1786	K15734	5.24034	0.790602	14.8347	0.501351	1.50124	0.00015743	up
1787	K13653	5.20571	0.318699	10.1923	0.626537	0.969307	0.0458286	up
1788	K16050	5.19199	0.812862	16.17	1.48693	1.63896	7.19799e-05	up
1789	K03818	5.17545	0.939587	13.999	1.2483	1.43557	0.00117728	up
1790	K02798	5.16906	0.717936	22.2981	1.47466	2.10895	1.02369e-08	up
1791	K18097	5.10466	0.61623	16.616	1.884	1.70269	3.96122e-05	up
1792	K08323	5.08715	0.382229	18.1503	0.248008	1.83507	2.06822e-06	up
1793	K01130	5.02394	0.254519	10.6206	0.364486	1.07997	0.014448	up
1794	K09132	5.01789	0.417834	12.7798	0.742818	1.34871	0.00214983	up
1795	K08068	5.01576	0.745822	35.8776	4.98818	2.83854	7.17304e-12	up
1796	K10797	4.87124	0.672046	36.4987	1.0705	2.90549	7.74439e-18	up
1797	K05966	4.85432	0.601441	12.3384	0.537865	1.34581	0.00223821	up
1798	K14136	4.76158	0.236913	10.8268	0.740999	1.18509	0.0143392	up
1799	K03582	4.73605	0.511892	9.10577	0.304882	0.943097	0.0377033	up
1800	K19548	4.71897	0.278256	11.7488	0.529178	1.31597	0.00289688	up
1801	K02566	4.71232	0.280741	22.2048	1.11576	2.23636	1.5787e-09	up
1802	K07646	4.70317	0.439231	24.0596	0.969359	2.35491	2.59312e-10	up
1803	K07369	4.69879	0.430902	16.15	0.718496	1.78117	5.81157e-06	up
1804	K00002	4.69305	0.0901301	13.5323	0.25494	1.52781	0.00032904	up
1805	K01470	4.62503	0.683261	13.0878	0.27729	1.50068	0.00048611	up
1806	K00251	4.59115	0.344978	24.2148	0.919424	2.39896	1.34873e-10	up
1807	K08093	4.58032	0.350799	26.4347	0.782018	2.52891	4.7509e-12	up
1808	K11076	4.57036	1.10063	11.1738	1.41974	1.28974	0.0148757	up
1809	K11440	4.53429	0.9498	9.72748	0.356522	1.10119	0.0220056	up
1810	K11529	4.52847	0.765801	10.4591	0.785935	1.20766	0.00885641	up
1811	K05539	4.37038	1.55277	14.0175	2.39887	1.68139	0.0093198	up
1812	K07257	4.32156	0.375263	15.7894	0.67956	1.86933	3.75654e-06	up
1813	K05576	4.29496	0.485433	21.7379	0.773387	2.3395	1.326e-09	up
1814	K01590	4.28359	0.517842	13.5137	0.312572	1.65753	0.000175816	up
1815	K07689	4.27338	0.327798	14.3262	0.89114	1.74521	3.78961e-05	up
1816	K05814	4.17905	0.65482	10.1778	0.265948	1.28418	0.00772242	up
1817	K07752	4.14829	0.577804	12.6755	0.897285	1.61146	0.000279421	up
1818	K06338	4.07343	0.735553	22.9813	1.17448	2.49614	6.53211e-10	up
1819	K07162	4.02768	0.902886	17.3684	1.04176	2.10844	1.59717e-06	up
1820	K01906	3.985	0.360045	8.55168	0.63049	1.10163	0.0393989	up
1821	K05844	3.98323	0.886289	9.34368	1.46628	1.23005	0.0450745	up
1822	K00853	3.96875	0.615915	29.0127	1.52471	2.86993	4.39431e-14	up
1823	K11184	3.94331	0.35708	11.528	0.625416	1.54767	0.00062605	up
1824	K11354	3.86958	0.753647	10.897	0.510511	1.49368	0.00141122	up
1825	K23424	3.853	0.282389	8.40378	0.791117	1.12506	0.0349935	up
1826	K01423	3.84803	1.05916	10.8454	1.70156	1.4949	0.0100423	up
1827	K09124	3.8123	0.142328	8.77531	0.461436	1.20279	0.0234255	up
1828	K22933	3.80927	0.221985	27.9331	2.51268	2.87439	4.33553e-13	up
1829	K23393	3.8002	0.748669	13.3872	0.556472	1.81671	4.57742e-05	up
1830	K18311	3.75653	0.447406	13.7255	2.44007	1.86939	0.000527337	up
1831	K03279	3.74723	0.152763	9.64334	0.398721	1.36371	0.00446202	up
1832	K00207	3.7222	0.545526	13.3117	0.621952	1.83847	2.35377e-05	up
1833	K18650	3.63687	0.487459	10.7614	0.687504	1.56509	0.00184224	up
1834	K05290	3.56749	0.247543	17.9687	0.462033	2.33251	5.46344e-08	up
1835	K03289	3.49104	0.361647	31.1289	1.32067	3.15652	8.00788e-16	up
1836	K03972	3.48404	0.484247	9.97311	0.365363	1.51728	0.00200762	up
1837	K02558	3.47874	1.27155	21.3885	4.14176	2.6202	3.19175e-05	up
1838	K22684	3.45478	0.316351	42.0105	6.90739	3.60409	2.96208e-13	up
1839	K14777	3.44187	0.381971	25.3149	0.557907	2.87872	7.65981e-13	up
1840	K05795	3.42471	0.291184	8.02336	0.997032	1.22822	0.0318136	up
1841	K19701	3.42217	0.166568	9.69361	0.269806	1.50212	0.00309255	up
1842	K22133	3.38544	0.148785	8.69052	0.399627	1.3601	0.0118389	up
1843	K10742	3.29034	0.164111	9.06162	0.82518	1.46153	0.00363367	up
1844	K23425	3.28575	0.347793	16.4916	0.0833336	2.32744	9.47198e-08	up
1845	K16958	3.26845	0.287579	16.9953	0.696883	2.37846	5.23933e-08	up
1846	K07788	3.2463	0.294221	7.82269	0.29195	1.26887	0.00979017	up
1847	K06926	3.179	0.239203	24.512	2.92489	2.94684	6.56482e-11	up
1848	K11927	3.1073	0.421713	8.43071	0.935638	1.43999	0.0150194	up
1849	K16345	3.10274	1.06072	8.96068	0.74076	1.53006	0.00738896	up
1850	K07679	3.07798	0.253581	16.5616	0.437589	2.42779	6.58401e-08	up
1851	K06196	2.90133	0.23926	9.26191	0.713668	1.67459	0.00194599	up
1852	K03226	2.84577	0.501831	7.39545	0.581672	1.37782	0.0210591	up
1853	K01027	2.80214	0.246796	8.44804	0.784918	1.59208	0.00716766	up
1854	K05396	2.72308	0.330934	9.94023	0.347394	1.86804	0.000484978	up
1855	K13509	2.67264	0.459855	20.4304	1.89946	2.93438	7.54748e-10	up
1856	K10558	2.64802	0.953563	9.72055	1.10816	1.87613	0.00257823	up
1857	K16169	2.63873	0.17688	17.6461	0.887159	2.74144	7.96008e-09	up
1858	K07659	2.63026	0.250919	7.25692	0.651752	1.46415	0.00887304	up
1859	K07645	2.59984	1.16792	8.01646	0.285386	1.62454	0.0195377	up
1860	K14761	2.58641	0.24218	21.341	1.32228	3.04461	3.49016e-11	up
1861	K00718	2.57605	0.304766	11.4461	1.32856	2.15162	5.11919e-05	up
1862	K16149	2.5479	0.440509	6.51294	0.567262	1.354	0.0232641	up
1863	K01066	2.5373	0.0924994	11.0604	0.754785	2.12404	5.14837e-05	up
1864	K14333	2.47751	0.254413	23.2189	0.324735	3.22834	2.19413e-12	up
1865	K02147	2.34529	0.333712	9.40649	0.55587	2.00389	0.000550207	up
1866	K08239	2.28444	0.0593218	6.82418	1.07002	1.57882	0.00695976	up
1867	K21140	2.19042	0.241408	8.8172	0.232864	2.00911	0.000323156	up
1868	K07321	2.13882	0.283068	24.0758	1.58043	3.49269	1.38647e-12	up
1869	K02799	2.1046	0.272154	10.9641	1.03165	2.38117	2.64436e-05	up
1870	K00563	2.09974	0.201196	12.2497	0.617887	2.54447	2.00371e-06	up
1871	K05568	2.07789	0.1334	7.57205	0.895581	1.86557	0.00283647	up
1872	K07198	2.05826	0.0640134	9.37335	0.460958	2.18714	0.000129938	up
1873	K05365	1.99765	0.587305	19.4968	2.60077	3.28686	6.67023e-09	up
1874	K11103	1.93893	0.167869	12.2616	0.716066	2.66082	1.99787e-06	up
1875	K05851	1.92034	0.761441	10.0255	1.56459	2.38424	0.000283943	up
1876	K01965	1.91821	0.282379	6.25921	0.416984	1.70622	0.0100836	up
1877	K14403	1.91521	0.279651	5.9162	0.34562	1.62717	0.0175285	up
1878	K06185	1.90586	0.288744	10.8968	0.643339	2.51539	1.70666e-05	up
1879	K11785	1.88879	0.19913	5.77409	0.239673	1.61213	0.0130835	up
1880	K17623	1.82581	0.139326	8.97182	0.4458	2.29687	0.000219634	up
1881	K03707	1.81763	0.892345	9.97524	1.61265	2.45629	0.00160631	up
1882	K06392	1.79486	0.289003	8.04747	1.38091	2.16466	0.00214027	up
1883	K19222	1.75542	0.288296	6.60763	0.250433	1.91232	0.00531986	up
1884	K02069	1.75169	0.261757	22.3358	0.459988	3.67254	4.8929e-12	up
1885	K06918	1.74262	0.696579	9.12351	1.73956	2.38833	0.00182431	up
1886	K07667	1.74031	0.115087	11.7971	0.557268	2.76101	1.6658e-06	up
1887	K19431	1.7382	0.165388	11.5867	1.04169	2.73681	3.03128e-06	up
1888	K05939	1.737	0.175566	5.24121	0.329633	1.5933	0.0184067	up
1889	K04767	1.72869	0.180256	5.1029	0.234298	1.56164	0.0195377	up
1890	K09510	1.72164	0.341533	16.5881	2.00319	3.2683	1.95666e-08	up
1891	K05801	1.72112	0.249629	12.7615	0.675411	2.89038	6.69188e-07	up
1892	K02234	1.66387	0.101575	7.21286	0.534622	2.11603	0.00146477	up
1893	K02145	1.59807	0.20797	17.9142	0.952483	3.4867	6.97156e-10	up
1894	K15920	1.59614	0.374676	8.70989	0.62531	2.44806	0.00011592	up
1895	K15521	1.47749	0.16613	4.78846	0.138877	1.69641	0.0245225	up
1896	K09798	1.46551	0.113885	4.9951	0.567957	1.76911	0.0146213	up
1897	K18653	1.4616	0.106209	26.6431	0.854509	4.18814	7.4123e-14	up
1898	K05799	1.43307	0.259529	9.3963	0.390311	2.71298	2.63126e-05	up
1899	K07769	1.40349	0.316041	23.2444	1.0362	4.0498	3.20412e-12	up
1900	K17879	1.39821	0.185848	11.8054	1.02887	3.0778	1.15127e-06	up
1901	K13889	1.3609	0.159917	11.8138	0.950259	3.11784	8.57213e-07	up
1902	K08656	1.26496	0.212619	13.2968	0.886723	3.39391	1.48764e-07	up
1903	K04794	1.25705	0.32013	6.54391	0.979209	2.38011	0.00154117	up
1904	K01188	1.20453	0.320552	26.1974	1.97885	4.44288	9.60068e-13	up
1905	K17675	1.16998	0.138744	13.4262	1.23099	3.52049	1.59989e-07	up
1906	K13274	1.16391	0.150475	4.43653	0.386634	1.93045	0.0171694	up
1907	K19269	1.14504	0.147385	4.43457	0.680759	1.95339	0.0421265	up
1908	K07665	1.11158	0.153147	15.5746	1.56468	3.80851	1.41577e-08	up
1909	K01008	1.1092	0.135154	28.1258	2.80633	4.6643	7.66431e-13	up
1910	K15924	1.10619	0.0682227	10.6325	0.170784	3.26481	2.17674e-06	up
1911	K14571	1.09912	0.0803913	3.66946	0.413546	1.73922	0.0297503	up
1912	K00150	1.08254	0.153258	6.20249	0.453532	2.51843	0.00148931	up
1913	K02172	1.06366	0.108657	6.77287	0.382327	2.67073	0.000450337	up
1914	K14983	1.02741	0.205149	11.7656	0.970674	3.51749	7.84774e-07	up
1915	K15743	1.02187	0.107919	3.97866	0.426131	1.96107	0.0229316	up
1916	K00044	1.01325	0.355143	5.53096	0.188263	2.44854	0.00274677	up
1917	K15013	0.994371	0.137176	5.41568	0.268249	2.44529	0.00382207	up
1918	K07063	0.959641	0.144684	17.3843	0.668888	4.17914	2.01132e-09	up
1919	K10011	0.95511	0.154327	7.02108	0.475477	2.87796	0.00030105	up
1920	K01301	0.944482	0.185897	3.71634	0.149159	1.97629	0.0441764	up
1921	K10710	0.931035	0.221533	23.8331	1.22891	4.67799	2.37246e-11	up
1922	K03739	0.917048	0.241454	3.95816	0.588887	2.10976	0.0364214	up
1923	K16346	0.89894	0.11795	5.339	0.264027	2.57027	0.0026014	up
1924	K04874	0.888377	0.188081	11.9565	0.582575	3.75048	6.38967e-07	up
1925	K13195	0.834752	0.132775	3.64766	0.279771	2.12755	0.0373574	up
1926	K07675	0.832537	0.144576	8.1831	0.396834	3.29706	6.4802e-05	up
1927	K03459	0.828895	0.185516	5.00759	0.7866	2.59485	0.00697447	up
1928	K08956	0.784725	0.191528	2.54533	0.0975073	1.69759	0.0436998	up
1929	K03300	0.783081	0.130704	4.73744	0.358332	2.59688	0.00542472	up
1930	K06410	0.774678	0.141815	4.13658	0.335189	2.41677	0.00764808	up
1931	K10105	0.766852	0.119284	26.4383	0.783877	5.10754	3.93581e-12	up
1932	K13634	0.727079	0.167172	3.52018	0.293051	2.27546	0.0312445	up
1933	K12986	0.723837	0.144235	5.47956	0.983084	2.92032	0.00155762	up
1934	K09979	0.713063	0.198346	9.36366	0.768607	3.71497	1.41363e-05	up
1935	K05588	0.707269	0.177648	12.1924	0.994334	4.10758	9.13704e-07	up
1936	K01035	0.705173	0.112732	5.06009	0.274821	2.84311	0.00259805	up
1937	K08787	0.702795	0.154753	9.33279	0.705441	3.73113	1.50924e-05	up
1938	K01135	0.690439	0.108109	4.93606	0.195494	2.83777	0.00285256	up
1939	K02000	0.688329	0.180884	8.84266	0.33102	3.68331	1.94309e-05	up
1940	K08864	0.669197	0.155368	4.21314	0.597794	2.65439	0.00654541	up
1941	K05681	0.667737	0.0854548	9.2329	0.404195	3.78943	1.37014e-05	up
1942	K16870	0.646918	0.140353	5.13036	0.3214	2.98741	0.00135422	up
1943	K19333	0.639935	0.143599	5.23402	0.882449	3.03192	0.00202493	up
1944	K07670	0.637838	0.0742895	4.5778	0.195883	2.84339	0.00677201	up
1945	K07644	0.625808	0.124118	7.45534	1.02233	3.57448	0.000120304	up
1946	K07038	0.614429	0.140311	5.29344	1.04774	3.10689	0.00306906	up
1947	K17195	0.608755	0.146968	10.0882	0.477877	4.05066	7.55291e-06	up
1948	K06306	0.602101	0.069825	12.8112	0.613378	4.41126	2.70296e-07	up
1949	K11141	0.594989	0.0895098	20.6029	0.709122	5.11384	8.38983e-10	up
1950	K11263	0.590637	0.105505	6.18089	0.557882	3.38747	0.000514022	up
1951	K18104	0.589158	0.0890045	6.38284	1.0975	3.43747	0.000629906	up
1952	K19267	0.578832	0.0773118	3.56388	0.576212	2.62223	0.0181947	up
1953	K06408	0.547369	0.128836	20.0579	1.06589	5.19551	6.24357e-09	up
1954	K12196	0.542581	0.0649712	4.12521	0.289398	2.92656	0.00938673	up
1955	K19784	0.526513	0.109918	19.7878	0.599228	5.232	6.87402e-09	up
1956	K07378	0.515746	0.0813394	4.59288	0.502486	3.15467	0.00406904	up
1957	K22314	0.504852	0.0841378	2.91833	0.164954	2.53121	0.0264331	up
1958	K22418	0.493855	0.131802	4.28152	0.149943	3.11596	0.00380055	up
1959	K07688	0.49195	0.0876907	6.96055	0.448755	3.82262	2.55407e-05	up
1960	K02182	0.490639	0.0679116	6.64848	0.454104	3.76029	3.12672e-05	up
1961	K15050	0.489612	0.138275	10.4072	0.849775	4.4098	2.8894e-08	up
1962	K12317	0.462727	0.124463	2.33111	0.193336	2.33278	0.0286025	up
1963	K16147	0.455832	0.0371447	3.25126	0.254362	2.83443	0.00827803	up
1964	K01302	0.448492	0.0260966	2.84883	0.0598195	2.66721	0.00214027	up
1965	K22441	0.437442	0.119315	2.55859	0.328126	2.54818	0.0237253	up
1966	K15051	0.426317	0.102737	1.96608	0.259877	2.20533	0.0232393	up
1967	K00038	0.419145	0.0874694	2.82213	0.395278	2.75126	0.0125445	up
1968	K11326	0.415504	0.0569611	6.15359	0.232253	3.88849	7.21406e-05	up
1969	K14388	0.407874	0.0429852	4.09069	0.200341	3.32615	0.00114935	up
1970	K08804	0.39702	0.0985359	6.60077	0.608452	4.05535	0.000243988	up
1971	K19139	0.389764	0.11146	2.80571	0.558823	2.84769	0.0450963	up
1972	K09160	0.383805	0.104641	4.61996	0.267664	3.58944	0.00246514	up
1973	K13338	0.373376	0.0358521	9.97757	0.446776	4.73999	6.08128e-08	up
1974	K19140	0.367085	0.0723543	2.30841	0.46717	2.65272	0.0394359	up
1975	K16307	0.364932	0.0553479	1.58754	0.0931324	2.12109	0.0400844	up
1976	K00289	0.3582	0.0517146	2.04816	0.184008	2.5155	0.0232123	up
1977	K16139	0.352459	0.0710549	17.2513	1.27824	5.6131	7.98244e-11	up
1978	K07656	0.351857	0.0511429	11.271	0.536086	5.00148	8.19418e-09	up
1979	K08793	0.34201	0.10545	2.285	0.267467	2.74009	0.0111723	up
1980	K16726	0.333649	0.0567313	1.85225	0.194312	2.47288	0.0232252	up
1981	K12460	0.326773	0.0242348	2.38789	0.163063	2.86938	0.00347446	up
1982	K09888	0.317699	0.0807272	2.57544	0.313553	3.01909	0.00734026	up
1983	K21125	0.317318	0.0243969	1.83218	0.199757	2.52956	0.0144101	up
1984	K01428	0.301027	0.087943	1.12546	0.202923	1.90254	0.00261492	up
1985	K01442	0.299986	0.0520034	4.96949	0.187707	4.05013	5.89123e-06	up
1986	K13939	0.294509	0.0685652	2.91319	0.246869	3.30621	0.00340801	up
1987	K00483	0.284901	0.0317871	3.55578	0.134021	3.64163	0.000110249	up
1988	K15045	0.276098	0.0562467	1.90766	0.273938	2.78855	0.00954562	up
1989	K17080	0.26567	0.0594646	4.41915	0.217786	4.05606	0.000110723	up
1990	K03715	0.265098	0.0562769	2.56815	0.492534	3.27614	0.00527884	up
1991	K01430	0.264617	0.0636201	0.628283	0.0982169	1.24751	0.00446034	up
1992	K02008	0.261841	0.0799005	5.57043	0.521702	4.41103	2.16914e-05	up
1993	K06888	0.261676	0.0322854	1.72501	0.203754	2.72075	0.0274587	up
1994	K07677	0.254895	0.0617995	4.00903	0.465408	3.97528	0.000330116	up
1995	K10139	0.250472	0.0131278	1.89487	0.339764	2.91938	0.0364201	up
1996	K13356	0.246667	0.0285339	4.54864	0.186949	4.2048	1.16951e-05	up
1997	K07243	0.240004	0.0145141	1.56691	0.0887283	2.70679	0.0400706	up
1998	K03485	0.237604	0.119628	2.23569	0.195586	3.23409	0.0100076	up
[truncated: 2,941 more rows]

## Sheet: Supplementary table 4
Supplementary Table 4. Effects of urea supplementation on the relative abundances of pathway enzyme genes and KO terms of the constructed SCFA generation pathway for the ruminal microbiome.
SCFA generation Pathway	Pathway enzyme	EC	KO	Gene	Ruminal Microbiome
					TP (TPM)	TP_SE	US (TPM)	US_SE	log2(US/TP)	FDR	State
Starch degradation (starch to glucose)	1	3.2.1.1	K01176	alpha-amylase gene	346.847	3.73985	276.112	7.9013	-0.329	0.000247291	down
	1	3.2.1.1	K05343	maltose alpha-D-glucosyltransferase / alpha-amylase gene	22.1817	0.475994	5.24289	0.686102	-2.081	1.55609e-08	down
	1	3.2.1.1	K07405	alpha-amylase gene	366.966	5.53083	249.143	8.30111	-0.559	8.09524e-10	down
	1	3.2.1.133	K01208	cyclomaltodextrinase / maltogenic alpha-amylase / neopullulanase gene	61.33	1.11	31.24	1.6	-0.973	9.47e-08	down
	2	3.2.1.68	K01214	isoamylase gene	98.0755	1.97078	25.0762	1.58324	-1.968	8.42068e-32	down
	3	3.2.1.3	K21574	glucan 1,4-alpha-glucosidase gene	595.95	16.06	642.11	11.62	0.11	0.57
	3	3.2.1.10	K01182	oligo-1,6-glucosidase gene	18.07	0.59	61.57	1.08	1.77	1.29e-18	up
	4	2.4.1.25	K00705	4-alpha-glucanotransferase gene	1449.78	23.61	1227.11	27.19	-0.24	1.83e-07	down
	5	2.4.1.8	K00691	maltose phosphorylase gene	1.12589	0.0895414	1.56355	0.350543	0.473759	0.670127
Glycolysis (glucose to pyruvate)	6	2.7.1.1	K00844	hexokinase gene	43.9579	5.06975	11.8729	0.26118	-1.88845	2.97765e-13	down
	6	2.7.1.2	K00845	glucokinase gene	887.545	36.4656	1141.79	11.0734	0.3634	3.65504e-07	up
	6	2.7.1.63	K00886	polyphosphate glucokinase gene	6.72131	1.8927	5.60564	0.683647	-0.261864	0.660301
	7	5.4.2.2	K01835	phosphoglucomutase gene	494.723	13.019	535.684	9.72698	0.11476	0.413606
	8	5.3.1.9	K01810	glucose-6-phosphate isomerase gene	414.467	5.12014	463.6	5.2135	0.161625	0.103899
	9	2.7.1.11	K00850	6-phosphofructokinase 1 gene	654.788	9.91204	599.403	5.5338	-0.127501	0.000119595	down
	9	2.7.1.11	K21071	ATP-dependent phosphofructokinase / diphosphate-dependent phosphofructokinase gene	28.7816	2.14797	14.9263	0.823898	-0.947285	8.40974e-05	down
	9	2.7.1.90	K00895	diphosphate-dependent phosphofructokinase gene	417.903	4.59853	377.42	4.16072	-0.146997	0.000651866	down
	9	3.1.3.11	K02446	fructose-1,6-bisphosphatase II gene	6.49573	1.27938	3.81467	0.631278	-0.767933	0.194387
	9	3.1.3.11	K04041	fructose-1,6-bisphosphatase III gene	473.422	15.6952	346.428	5.25155	-0.450572	9.59059e-13	down
	10	4.1.2.13	K01623	fructose-bisphosphate aldolase, class I gene	1.68244	0.154497	1.78225	0.178558	0.0831463	0.836852
	10	4.1.2.13	K01624	fructose-bisphosphate aldolase, class II gene	468.259	4.29492	478.807	2.22302	0.0321383	0.645421
	11	5.3.1.1	K01803	triosephosphate isomerase gene	484.847	3.54839	392.031	4.20483	-0.306562	5.28171e-11	down
	12	1.2.1.12	K00134	glyceraldehyde 3-phosphate dehydrogenase gene	342.847	11.7925	334.378	2.6715	-0.0360848	0.218573
	12	1.2.1.59	K00150	glyceraldehyde-3-phosphate dehydrogenase (NAD(P)) gene	1.08254	0.153258	6.20249	0.453532	2.51843	0.00148931	up
	13	2.7.2.3	K00927	phosphoglycerate kinase gene	576.186	28.0034	457.244	9.96521	-0.33357	2.06527e-07	down
	14	5.4.2.11	K01834	2,3-bisphosphoglycerate-dependent phosphoglycerate mutase gene	64.7526	5.0525	58.6077	3.68384	-0.143849	0.280989
	14	5.4.2.11	K15634	2,3-bisphosphoglycerate-dependent phosphoglycerate mutase gene	20.2567	0.327843	97.8355	2.66884	2.27196	4.44274e-37	up
	14	5.4.2.12	K15633	2,3-bisphosphoglycerate-independent phosphoglycerate mutase gene	781.461	25.0062	864.606	15.555	0.145868	0.27291
	14	5.4.2.12	K15635	2,3-bisphosphoglycerate-independent phosphoglycerate mutase gene	240.75	5.94421	340.178	7.13314	0.498751	4.22195e-08	up
	15	4.2.1.11	K01689	enolase gene	313.896	5.91682	332.024	4.37146	0.0810022	0.848605
	16	2.7.1.40	K00873	pyruvate kinase gene	270.509	12.0867	328.847	8.0236	0.281743	0.00654541	up
Cellulose degradation (cellulose to glucose)	17	3.2.1.4	K01179	endoglucanase gene	318.527	6.97339	397.141	5.87794	0.318235	0.000274012	up
	18	3.2.1.21	K01188	beta-glucosidase gene	1.20453	0.320552	26.1974	1.97885	4.44288	9.60068e-13	up
	18	3.2.1.21	K05349	beta-glucosidase gene	5067.45	180.469	4433.99	120.848	-0.192656	0.000149157	down
	18	3.2.1.21	K05350	beta-glucosidase gene	5.44881	1.05166	17.4467	1.85691	1.67894	4.9516e-05	up
Hemicellulose degradation (fructose, galactose, mannose, glucuronate and xylose enter glycolysis)	19	5.3.1.5	K01805	xylose isomerase gene	99.97	11.1821	198.426	4.67544	0.989032	2.24184e-11	up
	20	2.7.1.6	K00849	galactokinase gene	534.563	21.683	601.34	4.425	0.17	0.143
	21	2.7.7.12	K00965	UDPglucose--hexose-1-phosphate uridylyltransferase gene	68.633	4.015	28.822	1.749	-1.252	3.2e-14	down
	22	2.7.1.191	K02793	mannose PTS system EIIA component gene	83.44	4.831	9.237	0.503	-3.175	6.35e-41	down
	22	2.7.1.1	K00844	hexokinase gene	43.958	5.07	11.873	0.261	-1.888	2.98e-13	down
	23	5.3.1.8	K01809	mannose-6-phosphate isomerase gene	400.101	9.614	535.016	6.793	0.419	3.42e-09	up
	24	5.3.1.12	K01812	glucuronate isomerase gene	296.774	7.70945	371.657	7.34454	0.324608	9.8741e-05	up
	25	1.1.1.57	K00040	fructuronate reductase gene	309.943	8.10351	537.609	7.78374	0.794554	3.29891e-26	up
	26	4.2.1.8	K01686	mannonate dehydratase gene	298.992	6.66841	465.798	8.57867	0.639597	6.22458e-17	up
	26	4.2.1.8	K08323	mannonate dehydratase gene	5.08715	0.382229	18.1503	0.248008	1.83507	2.06822e-06	up
	27	2.7.1.45	K00874	2-dehydro-3-deoxygluconokinase gene	661.718	32.1097	729.26	11.3583	0.140218	0.487146
	28 #	4.2.1.12	K01690	phosphogluconate dehydratase gene	2.94296	0.777333	2.51148	0.147765	-0.228729	0.625848
	29 #	1.1.1.44	K00033	6-phosphogluconate dehydrogenase gene	38.4191	5.19017	50.5159	1.57308	0.394914	0.12342
	30	2.7.1.17	K00854	xylulokinase gene	223.714	6.41858	635.057	9.93934	1.50523	2.0095e-113	up
	31 #	5.1.3.1	K01783	ribulose-phosphate 3-epimerase gene	444.864	10.5183	448.983	4.09929	0.0132948	0.433298
	32 #	2.2.1.1	K00615	transketolase gene	657.421	16.972	1099.77	15.1942	0.742315	1.06855e-47	up
Pectin degradation (galacturonate, glucuronate and xylose enter glycolysis)	33	5.3.1.12	K01812	glucuronate isomerase gene	296.774	7.70945	371.657	7.34454	0.324608	9.8741e-05	up
	34	1.1.1.58	K00041	tagaturonate reductase gene	337.341	12.3189	398.664	5.63789	0.240968	0.0278618	up
	35	4.2.1.7	K01685	altronate hydrolase gene	440.204	8.03585	669.479	16.3022	0.604868	4.78122e-16	up
Propionate generation (pyruvate to propionate)	36	6.4.1.1	K01958	pyruvate carboxylase gene	36.7539	2.74975	22.2883	0.577867	-0.72161	0.000405045	down
	36	6.4.1.1	K01960	pyruvate carboxylase subunit B gene	426.803	11.3083	720.033	14.4638	0.754493	5.07643e-26	up
	37	1.1.1.37	K00024	malate dehydrogenase gene	447.506	27.9431	351.374	5.80403	-0.3489	1.55592e-05	down
	38	4.2.1.2	K01676	fumarate hydratase, class I gene	376.722	8.2946	552.02	11.2434	0.551221	6.89789e-13	up
	38	4.2.1.2	K01677	fumarate hydratase subunit alpha gene	54.1887	3.11445	21.0862	0.788465	-1.36169	3.97258e-13	down
	38	4.2.1.2	K01678	fumarate hydratase subunit beta gene	70.73	4.39629	25.2397	1.04092	-1.48663	4.79193e-18	down
	38	4.2.1.2	K01679	fumarate hydratase, class II gene	22.0263	1.21561	21.5642	1.08426	-0.0305825	0.842983
	39	1.3.5.4	K00239	succinate dehydrogenase / fumarate reductase, flavoprotein subunit gene	460.025	12.2645	514.99	8.62961	0.162832	0.159811
	39	1.3.5.4	K00240	succinate dehydrogenase / fumarate reductase, iron-sulfur subunit gene	409.529	18.5795	432.461	7.25979	0.078605	0.884309
	39	1.3.5.4	K00244	fumarate reductase flavoprotein subunit gene	5.87983	0.929842	22.7354	1.39922	1.95109	7.2499e-08	up
	39	1.3.5.4	K00245	fumarate reductase iron-sulfur subunit gene	5.49101	2.06836	5.13569	0.757426	-0.0965145	0.765178
	40	6.2.1.5	K01902	succinyl-CoA synthetase alpha subunit gene	133.568	13.4032	20.2464	0.885573	-2.72184	1.67937e-44	down
	40	6.2.1.5	K01903	succinyl-CoA synthetase beta subunit gene	46.1392	4.24476	18.2128	0.97834	-1.34104	4.81894e-10	down
	41	5.4.99.2	K01847	methylmalonyl-CoA mutase gene	1128.94	43.1049	903.539	11.161	-0.321313	1.1607e-08	down
	41	5.4.99.2	K01848	methylmalonyl-CoA mutase, N-terminal domain gene	42.473	3.07633	4.29763	0.29974	-3.30493	3.62938e-22	down
	41	5.4.99.2	K01849	methylmalonyl-CoA mutase, C-terminal domain gene	29.1735	2.6185	3.26525	0.276819	-3.15939	2.83463e-15	down
	42	5.1.99.1	K05606	methylmalonyl-CoA/ethylmalonyl-CoA epimerase gene	243.816	5.29734	285.959	4.3088	0.230015	0.0433139	up
	43	4.1.1.-	K11264	methylmalonyl-CoA decarboxylase gene	52.494	1.75914	48.46	0.989147	-0.115358	0.31783
	43	4.1.1.-	K13727	phenolic acid decarboxylase gene	38.6398	2.98886	5.53072	0.985276	-2.80455	2.08155e-18	down
	44 *	2.3.1.8	K00625	phosphate acetyltransferase gene	453.633	10.6862	454.103	5.13774	0.00149313	0.4259
	44 *	2.3.1.8	K13788	phosphate acetyltransferase gene	5.59394	0.640226	5.36439	0.328246	-0.0604495	0.809879
	45	6.2.1.1	K01895	acetyl-CoA synthetase gene	510.663	30.9901	582.697	9.28925	0.190375	0.317061
	46 *	2.7.2.1	K00925	acetate kinase gene	491.339	16.7022	630.005	7.45165	0.358644	4.66278e-05	up
Butyrate generation (Acetyl-CoA to butyrate)	47	2.3.1.9	K00626	acetyl-CoA C-acetyltransferase gene	9.85488	0.571136	36.7714	1.0663	1.89967	1.29675e-12	up
	48	1.1.1.157	K00074	3-hydroxybutyryl-CoA dehydrogenase gene	27.0575	1.92947	112.063	6.33121	2.0502	1.20551e-31	up
	49	4.2.1.17	K01692	enoyl-CoA hydratase gene	1.19041	0.122955	0.577817	0.0729478	-1.04278	0.383347
	49	4.2.1.17	K01715	enoyl-CoA hydratase gene	16.1332	1.79281	51.8513	3.43796	1.68435	9.55348e-13	up
	50	1.3.1.44	K00209	enoyl-[acyl-carrier proteinreductase / trans-2-enoyl-CoA reductase (NAD+) gene	5.97886	1.17931	6.40337	0.650771	0.0989619	0.834015
	51	2.8.3.8	K01034	acetate CoA/acetoacetate CoA-transferase alpha subunit gene	13.316	2.08642	31.5833	1.80792	1.246	1.94309e-05	up
	51	2.8.3.8	K01035	acetate CoA/acetoacetate CoA-transferase beta subunit gene	0.705173	0.112732	5.06009	0.274821	2.84311	0.00259805	up
	52	2.3.1.19	K00634	phosphate butyryltransferase gene	330.74	16.3128	333.833	9.04536	0.0134303	0.634285
	53	2.7.2.7	K00929	butyrate kinase gene	276.526	20.3243	317.095	3.00848	0.197501	0.235367
Acetate generation (Putyrate to acetate)	54	1.2.7.1	K00169	pyruvate ferredoxin oxidoreductase alpha subunit gene	9.9407	2.54397	22.5631	1.9806	1.18255	0.00695269	up
	54	1.2.7.1	K00170	pyruvate ferredoxin oxidoreductase beta subunit gene	13.231	2.83892	13.4805	0.921313	0.0269498	0.958876
	54	1.2.7.1	K00171	pyruvate ferredoxin oxidoreductase delta subunit gene	1.81081	0.403995	3.52386	0.72416	0.960519	0.241906
	54	1.2.7.1	K00172	pyruvate ferredoxin oxidoreductase gamma subunit gene	10.0178	2.33013	13.5077	0.867588	0.431215	0.414735
	54	1.2.7.1	K03737	pyruvate-ferredoxin/flavodoxin oxidoreductase gene	1092.64	30.6519	776.066	26.5316	-0.493565	2.09555e-20	down
	54	1.2.7.11	K00174	2-oxoglutarate/2-oxoacid ferredoxin oxidoreductase subunit alpha gene	845.651	21.5368	970.897	17.4843	0.199257	0.0436884	up
	54	1.2.7.11	K00175	2-oxoglutarate/2-oxoacid ferredoxin oxidoreductase subunit beta gene	739.465	18.3456	802.374	17.3438	0.117794	0.496927
	55	3.1.2.1	K01067	acetyl-CoA hydrolase gene	37.339	2.25871	7.17026	0.570098	-2.38059	5.94159e-17	down
	56	3.6.1.7	K01512	acylphosphatase gene	27.207	1.47257	6.77224	0.375074	-2.00627	5.35754e-11	down
Formate generation (pyruvate to formate)	57	2.3.1.54	K00656	formate C-acetyltransferase gene	510.663	30.9901	582.697	9.28925	0.190375	0.317061
Lactate metabolism	58	1.1.1.27	K00016	NAD-dependent L-lactate dehydrogenase gene	51.69	4.56	28.03	2.17	-0.88	5.88e-06	down
	59	LldE	K18928	L-lactate dehydrogenase complex protein LldE gene	372.51	31.92	342.93	5.99	-0.12	0.238
	59	LldF	K18929	L-lactate dehydrogenase complex protein LldF gene	224.67	19.72	278.27	4.51	0.31	0.14
	60	1.1.1.28	K03778	NAD-dependent D-lactate dehydrogenase gene	40.08	2.25	73.6	3.16	0.88	1.88e-07	up
	61	DldII	K18930	FAD-dependent D-lactate dehydrogenase gene	338.32	6.71	261.71	6.65	-0.37	9.34e-09	down
Blue indicates the relative abundance of pathway enzyme gene was significantly increased by urea supplementation; Red indicates the relative abundance of pathway enzyme gene was significantly decreased by urea supplementation; # indicates the pathway enzyme gene was the common enzyme gene of Pectin degradation and Hemicellulose degradation; * indicates the pathway enzyme gene was the common enzym…

## Sheet: Supplementary table 5
Supplementary Table 5. Relative abundances and taxonomic annotation of 57 clusters (bins) with Ni-dependent enzyme genes that showed > 60% completeness, < 10% contamination, and < 10% strain heterogeneity.
Item	Cluster ID	Domain	Phylum	Class	Order	Family	Genus	Species	ACS	URE	HYD	GLO	LAR	TP (TPM)	TP_SE	US (TPM)	US_SE	log2(US/TP)	FDR	Completeness (%)	Contamination (%)	Strain heterogeneity (%)
1	cluster_102	Bacteria	Firmicutes	Clostridia	Clostridiales	Lachnospiraceae	Clostridium	Clostridium_proteoclasticum				GLO		12.9705	4.11221	0.11402	0.016058	-6.82981	1.2151e-26	85.94	6.05	8.02
2	cluster_106	Bacteria	Firmicutes	Clostridia	Clostridiales	Lachnospiraceae	Lachnoclostridium	G_Lachnoclostridium					LAR	2.92264	0.410487	0.210804	0.0137992	-3.7933	1.41029e-42	60.46	7.41	7.51
3	cluster_109	Bacteria	Firmicutes	Negativicutes	Selenomonadales	Selenomonadaceae	Selenomonas	Selenomonas_sputigena			HYD	GLO	LAR	3.1254	0.4463	0.811922	0.0337919	-1.94463	0.000168698	80.68	8.42	7.33
4	cluster_11	Bacteria	Firmicutes	Negativicutes	Selenomonadales	Selenomonadaceae	Selenomonas	Selenomonas_ruminantium			HYD			0.202043	0.027817	1.33733	0.0973058	2.72662	9.31761e-103	72.76	9.59	7.62
5	cluster_111	Bacteria	Firmicutes	Clostridia	Clostridiales	Clostridiaceae	Clostridium	Clostridium_thermocellum			HYD			0.706572	0.0726624	0.278743	0.0121457	-1.3419	0.710167	89.31	8.36	6.22
6	cluster_116	Bacteria	Firmicutes	Clostridia	Clostridiales	Lachnospiraceae	Lachnoclostridium	G_Lachnoclostridium					LAR	2.23166	0.323883	3.65509	0.229369	0.711793	8.78538e-32	75.88	8.63	9.61
7	cluster_117	Bacteria	Firmicutes	Clostridia	Clostridiales	Clostridiaceae	Caloramator	G_Caloramator			HYD		LAR	22.6226	2.82144	0.0148356	0.00119047	-10.5745	0	60.41	7.39	9.82
8	cluster_119	Bacteria	Firmicutes	Negativicutes	Selenomonadales	Selenomonadaceae	Selenomonas	Selenomonas_ruminantium			HYD			0.444167	0.0711437	0.459331	0.028418	0.0484317	1.13465e-09	85.62	7.94	7.63
9	cluster_120	Bacteria	Firmicutes	Clostridia	Clostridiales	Ruminococcaceae	Ruminococcus	Ruminococcus_albus			HYD			1.05302	0.0633123	0.00187421	0.000236331	-9.13404	7.62254e-234	88.16	7.79	8.41
10	cluster_127	Bacteria	Firmicutes	Clostridia	Clostridiales	Clostridiaceae	Caloramator	G_Caloramator			HYD			1.23623	0.129877	0.0212725	0.00123563	-5.86081	2.18456e-132	70.11	9.21	6.29
11	cluster_128	Bacteria	Firmicutes	Clostridia	Clostridiales	Lachnospiraceae	Butyrivibrio	G_Butyrivibrio				GLO		0.0168949	0.0167479	8.00226	0.352485	8.88767	2.26283e-12	61.8	8.23	8.03
12	cluster_131	Bacteria	Firmicutes	Clostridia	Clostridiales	Clostridiaceae	Clostridium	Clostridium_thermocellum			HYD			0.114324	0.0255119	1.25199	0.16148	3.45301	3.45647e-39	74.64	7.53	9.11
13	cluster_133	Bacteria	Spirochaetes	Spirochaetia	Spirochaetales	Spirochaetaceae	Treponema	G_Treponema				GLO		0.912176	0.0935672	0.372718	0.0427372	-1.29123	0.915116	73.23	7.98	7.18
14	cluster_134	Bacteria	Firmicutes	Clostridia	Clostridiales	Clostridiaceae	Clostridium	Clostridium_thermocellum			HYD			2.04583	0.214287	0.129211	0.00689748	-3.98489	6.63955e-33	83.19	7.63	8.84
15	cluster_140	Bacteria	Firmicutes	Negativicutes	Acidaminococcales	Acidaminococcaceae	Succiniclasticum	Succiniclasticum_ruminis				GLO	LAR	0.475106	0.0652517	0.816386	0.0640166	0.781004	3.12973e-25	70.76	8.06	9.09
16	cluster_141	Bacteria	Firmicutes	Clostridia	Clostridiales	unclassified	unclassified	O_Clostridiales	ACS					1.04855	0.0325292	2.32438	0.160989	1.14844	2.18173e-57	62.43	6.6	7.04
17	cluster_143	Bacteria	Firmicutes	Clostridia	Clostridiales	Ruminococcaceae	Ruminococcus	G_Ruminococcus			HYD			0.0314061	0.00357385	1.74681	0.189259	5.79754	1.6217e-277	71.92	7.87	8.26
18	cluster_144	Bacteria	Firmicutes	Clostridia	Clostridiales	Ruminococcaceae	Ruminococcus	G_Ruminococcus	ACS		HYD	GLO		0.0526328	0.00709642	5.15203	0.320206	6.61303	0	92.71	7.43	6.9
19	cluster_15	Bacteria	Firmicutes	Negativicutes	Selenomonadales	Selenomonadaceae	Selenomonas	Selenomonas_sputigena			HYD	GLO		7.00866	0.88304	0.850679	0.0350663	-3.04245	2.1203e-28	97.76	8.97	7.72
20	cluster_153	Bacteria	Spirochaetes	Spirochaetia	Spirochaetales	Spirochaetaceae	Treponema	Treponema_succinifaciens		URE				0.913851	0.0839321	1.51287	0.131625	0.727255	1.41025e-22	60.31	6.97	8.62
21	cluster_155	Bacteria	Firmicutes	Clostridia	Clostridiales	Lachnospiraceae	Clostridium	G_Clostridium			HYD	GLO		0.835913	0.170571	0.560396	0.0737744	-0.576908	0.0618325	85.78	9.87	9.16
22	cluster_160	Bacteria	Firmicutes	Clostridia	Clostridiales	Ruminococcaceae	Ruminococcus	Ruminococcus_albus			HYD			1.0388	0.0914713	0.0428497	0.00171475	-4.59949	1.19537e-56	98.86	7.81	9.48
23	cluster_166	Bacteria	Firmicutes	Clostridia	Clostridiales	Ruminococcaceae	Ruminococcus	Ruminococcus_albus				GLO		1.0785	0.0733824	0.23137	0.00821688	-2.22076	8.1004e-11	87.29	8.1	6.95
24	cluster_171	Bacteria	Spirochaetes	Spirochaetia	Spirochaetales	Spirochaetaceae	Treponema	Treponema_succinifaciens		URE				0.396765	0.0229229	1.54127	0.0907541	1.95776	1.22453e-92	65.97	6.62	9.22
25	cluster_172	Bacteria	Firmicutes	Clostridia	Clostridiales	unclassified	unclassified	O_Clostridiales	ACS		HYD	GLO		3.12839	0.380065	0.935891	0.100208	-1.74101	0.0184282	63.28	7.7	7.24
26	cluster_174	Bacteria	Firmicutes	Clostridia	Clostridiales	Clostridiaceae	Clostridium	Clostridium_beijerinckii					LAR	2.68739	0.530303	0.0802285	0.0212975	-5.06595	4.94873e-14	72.33	7.4	8.75
27	cluster_178	Bacteria	Firmicutes	Clostridia	Clostridiales	Ruminococcaceae	Ruminococcus	Ruminococcus_albus			HYD	GLO		1.55066	0.240034	0.535726	0.0432433	-1.53332	0.336961	78.81	8.27	8.67
28	cluster_180	Bacteria	Firmicutes	Clostridia	Clostridiales	Lachnospiraceae	Lachnoclostridium	G_Lachnoclostridium					LAR	0.779188	0.112272	0.263394	0.0274388	-1.56475	0.244857	67.23	6.42	8.6
29	cluster_185	Bacteria	Firmicutes	Negativicutes	Selenomonadales	Selenomonadaceae	Selenomonas	Selenomonas_ruminantium			HYD	GLO	LAR	34.1729	3.64338	0.823396	0.0455032	-5.37512	2.60556e-161	72.97	9.13	7.67
30	cluster_19	Bacteria	Firmicutes	Clostridia	Clostridiales	Lachnospiraceae	Clostridium	G_Clostridium	ACS			GLO		5.29616	1.01462	0.023505	0.00327297	-7.81584	5.35696e-94	92.03	8.74	9.43
31	cluster_199	Bacteria	Firmicutes	Negativicutes	Acidaminococcales	Acidaminococcaceae	Succiniclasticum	Succiniclasticum_ruminis			HYD	GLO	LAR	6.495	0.7204	0.551776	0.0387561	-3.55717	3.63941e-42	85	6.82	6.94
32	cluster_20	Bacteria	Firmicutes	Clostridia	Clostridiales	unclassified	unclassified	O_Clostridiales	ACS					5.82659	0.491117	43.5816	1.88984	2.903	3.05219e-249	62.03	7.68	9.98
33	cluster_201	Bacteria	Firmicutes	Clostridia	Clostridiales	Ruminococcaceae	Ruminococcus	G_Ruminococcus			HYD			2.14741e-05	1.73167e-07	2.38732	0.1532	16.7624	0	75.59	9.67	6.62
34	cluster_204	Bacteria	Spirochaetes	Spirochaetia	Spirochaetales	Spirochaetaceae	Treponema	G_Treponema				GLO		1.28503	0.0889698	0.202436	0.0207938	-2.66626	1.5237e-10	80.4	8.34	8.09
35	cluster_209	Bacteria	Firmicutes	Clostridia	Clostridiales	Lachnospiraceae	Butyrivibrio	G_Butyrivibrio			HYD		LAR	0.916532	0.0537498	0.00099191	0.000474629	-9.85176	1.77754e-33	65.98	9.01	7.33
36	cluster_213	Bacteria	Firmicutes	Clostridia	Clostridiales	Lachnospiraceae	Clostridium	G_Clostridium				GLO		0.308077	0.0456323	1.18141	0.0520138	1.93915	7.89042e-59	87.31	9.24	9.49
37	cluster_218	Bacteria	Bacteroidetes	Bacteroidia	Bacteroidales	Prevotellaceae	Prevotella	G_Prevotella				GLO		0.136749	0.00727231	21.8623	0.714365	7.32077	0	70.91	6.3	9.19
38	cluster_220	Bacteria	Firmicutes	Clostridia	Clostridiales	Ruminococcaceae	Ruminococcus	G_Ruminococcus	ACS					0.237031	0.00966313	0.651279	0.06612	1.4582	1.35266e-42	72.22	7.84	9.8
39	cluster_223	Bacteria	Firmicutes	Clostridia	Clostridiales	Clostridiaceae	Clostridium	G_Clostridium				GLO		0.175559	0.0239735	1.20596	0.0358816	2.78016	1.15603e-119	91.26	9.06	9.03
40	cluster_25	Bacteria	Bacteroidetes	Bacteroidia	Bacteroidales	Prevotellaceae	Prevotella	G_Prevotella				GLO		3.99184	0.536688	0.311103	0.0130638	-3.68159	1.04791e-45	71.65	9.57	8.29
41	cluster_37	Bacteria	Bacteroidetes	Bacteroidia	Bacteroidales	Prevotellaceae	Prevotella	Prevotella_ruminicola				GLO		96.4646	3.64352	27.6296	0.75748	-1.80378	2.12606e-06	90.03	8.82	8.31
42	cluster_41	Bacteria	Firmicutes	Clostridia	Clostridiales	Lachnospiraceae	Lachnoclostridium	G_Lachnoclostridium					LAR	2.19399	0.289129	1.19267	0.0860695	-0.879356	0.0260956	77.91	8.04	6.64
43	cluster_42	Bacteria	Firmicutes	Clostridia	Clostridiales	Clostridiaceae	Clostridium	G_Clostridium					LAR	0.57902	0.0859577	0.455647	0.0302867	-0.345697	1.06413e-05	84.88	7.59	7.09
44	cluster_47	Bacteria	Firmicutes	Clostridia	Clostridiales	unclassified	unclassified	O_Clostridiales			HYD			0.0704782	0.0112589	1.22874	0.0970446	4.12386	1.56492e-158	65.94	8.85	6.4
45	cluster_49	Bacteria	Firmicutes	Negativicutes	Selenomonadales	Selenomonadaceae	Selenomonas	Selenomonas_ruminantium			HYD	GLO		1.9429e-05	1.0247e-06	1.23429	0.0329894	15.9551	0	86.95	7.66	7.7
46	cluster_51	Bacteria	Firmicutes	Clostridia	Clostridiales	Lachnospiraceae	Clostridium	G_Clostridium	ACS			GLO		1.61263	0.201763	0.424912	0.0458695	-1.92418	0.0155588	93	7.28	9.85
47	cluster_58	Bacteria	Firmicutes	Negativicutes	Selenomonadales	Selenomonadaceae	Selenomonas	Selenomonas_ruminantium			HYD			1.69785	0.202007	1.75717	0.102926	0.0495464	7.34401e-17	68.89	6.41	9.74
48	cluster_64	Bacteria	Firmicutes	Clostridia	Clostridiales	Peptococcaceae	Desulfitobacterium	Desulfitobacterium_hafniense				GLO	LAR	1.54635	0.0849292	0.356662	0.0165261	-2.11624	1.75715e-08	65.49	6.91	7.74
49	cluster_65	Bacteria	Firmicutes	Clostridia	Clostridiales	Lachnospiraceae	Clostridium	G_Clostridium			HYD	GLO		0.225946	0.00649772	0.997403	0.0292251	2.1422	9.23315e-160	80.43	8.75	8.2
50	cluster_70	Bacteria	Spirochaetes	Spirochaetia	Spirochaetales	Spirochaetaceae	Sphaerochaeta	Sphaerochaeta_globus					LAR	0.669936	0.0993946	0.238668	0.00883197	-1.48902	0.37841	69.14	8.24	8.97
51	cluster_72	Bacteria	Fibrobacteres	Fibrobacteria	Fibrobacterales	Fibrobacteraceae	Fibrobacter	Fibrobacter_succinogenes				GLO		1.76693	0.0689359	0.138286	0.0054983	-3.67552	1.93092e-79	82.9	7.52	9.89
52	cluster_74	Bacteria	Firmicutes	Negativicutes	Selenomonadales	Selenomonadaceae	Selenomonas	Selenomonas_ruminantium			HYD	GLO	LAR	10.5567	1.35969	0.146033	0.00508232	-6.17572	3.33768e-215	70.01	6.91	8.98
53	cluster_82	Bacteria	Firmicutes	Clostridia	Clostridiales	Lachnospiraceae	Lachnoclostridium	G_Lachnoclostridium					LAR	2.6719	0.36209	0.349294	0.0230608	-2.93535	8.43215e-20	65.87	9.73	8.31
54	cluster_84	Bacteria	Firmicutes	Clostridia	Clostridiales	unclassified	unclassified	O_Clostridiales				GLO		0.775231	0.142962	0.282291	0.0232312	-1.45744	0.533941	62.43	8	6.13
55	cluster_92	Bacteria	Firmicutes	Clostridia	Clostridiales	Lachnospiraceae	Clostridium	G_Clostridium				GLO		0.25077	0.00845918	16.1307	0.678091	6.0073	0	96.19	7.51	6.9
56	cluster_96	Bacteria	Spirochaetes	Spirochaetia	Spirochaetales	Spirochaetaceae	Treponema	G_Treponema				GLO		0.522327	0.0237344	0.379068	0.024089	-0.462496	5.08626e-07	83.07	9.64	8.77
57	cluster_97	Bacteria	Firmicutes	Clostridia	Clostridiales	unclassified	unclassified	O_Clostridiales			HYD	GLO		1.39383	0.100425	0.00730723	0.000302319	-7.57551	0	60.27	7.33	6.89

## Sheet: Supplementary table 6
Supplementary Table 6. Pathway mapping results of KO terms of 20 microbes with Ni-dependent enzyme genes.
Pathways		Pathway enzyme	EC	KO	Gene	KO Mapping Results for the Population Consisting of Microbes with Ni-dependent Enzyme Genes
						Upregulated Population					Downregulated Population									Unchanged Population
SCFA generation	Starch degradation (starch to glucose)	1	3.2.1.1	K01176	alpha-amylase gene	O_Clostridiales	G_Prevotella	G_Clostridium	G_Ruminococcus	G_Butyrivibrio	P.ruminicola	S.ruminantium				R.albus	G_Treponema			C.proteoclasticum	G_Lachnoclostridium	C.thermocellum	C.beijerinckii	T.succinifaciens	S.globus
		1	3.2.1.1	K05343	maltose alpha-D-glucosyltransferase / alpha-amylase gene		G_Prevotella	G_Clostridium				S.ruminantium		S.sputigena										T.succinifaciens	S.globus
		1	3.2.1.1	K07405	alpha-amylase gene	O_Clostridiales	G_Prevotella	G_Clostridium		G_Butyrivibrio	P.ruminicola	S.ruminantium	G_Caloramator					F.succinogenes		C.proteoclasticum	G_Lachnoclostridium				S.globus
		1	3.2.1.133	K01208	cyclomaltodextrinase / maltogenic alpha-amylase / neopullulanase gene	O_Clostridiales	G_Prevotella	G_Clostridium				S.ruminantium	G_Caloramator			R.albus	G_Treponema	F.succinogenes		C.proteoclasticum		C.thermocellum		T.succinifaciens	S.globus
		2	3.2.1.68	K01214	isoamylase gene		G_Prevotella	G_Clostridium		G_Butyrivibrio		S.ruminantium				R.albus	G_Treponema			C.proteoclasticum				T.succinifaciens	S.globus
		3	3.2.1.3	K21574	glucan 1,4-alpha-glucosidase gene	O_Clostridiales	G_Prevotella	G_Clostridium	G_Ruminococcus	G_Butyrivibrio	P.ruminicola	S.ruminantium				R.albus				C.proteoclasticum	G_Lachnoclostridium				S.globus
		3	3.2.1.10	K01182	oligo-1,6-glucosidase gene			G_Clostridium	G_Ruminococcus	G_Butyrivibrio		S.ruminantium	G_Caloramator				G_Treponema					C.thermocellum			S.globus
		4	2.4.1.25	K00705	4-alpha-glucanotransferase gene	O_Clostridiales	G_Prevotella	G_Clostridium	G_Ruminococcus	G_Butyrivibrio	P.ruminicola	S.ruminantium	G_Caloramator	S.sputigena	S.ruminis	R.albus	G_Treponema	F.succinogenes	D.hafniense	C.proteoclasticum	G_Lachnoclostridium	C.thermocellum	C.beijerinckii	T.succinifaciens	S.globus
		5	2.4.1.8	K00691	maltose phosphorylase gene			G_Clostridium								R.albus	G_Treponema
	Glycolysis (glucose to pyruvate)	6	2.7.1.1	K00844	hexokinase gene				G_Ruminococcus			S.ruminantium		S.sputigena	S.ruminis		G_Treponema		D.hafniense		G_Lachnoclostridium				S.globus
		6	2.7.1.2	K00845	glucokinase gene	O_Clostridiales	G_Prevotella	G_Clostridium	G_Ruminococcus	G_Butyrivibrio	P.ruminicola	S.ruminantium	G_Caloramator	S.sputigena	S.ruminis	R.albus		F.succinogenes		C.proteoclasticum	G_Lachnoclostridium	C.thermocellum	C.beijerinckii		S.globus
		6	2.7.1.63	K00886	polyphosphate glucokinase gene			G_Clostridium												C.proteoclasticum
		7	5.4.2.2	K01835	phosphoglucomutase gene	O_Clostridiales	G_Prevotella	G_Clostridium	G_Ruminococcus	G_Butyrivibrio	P.ruminicola	S.ruminantium	G_Caloramator	S.sputigena	S.ruminis	R.albus	G_Treponema	F.succinogenes	D.hafniense	C.proteoclasticum	G_Lachnoclostridium	C.thermocellum	C.beijerinckii		S.globus
		8	5.3.1.9	K01810	glucose-6-phosphate isomerase gene	O_Clostridiales	G_Prevotella	G_Clostridium	G_Ruminococcus		P.ruminicola	S.ruminantium	G_Caloramator	S.sputigena	S.ruminis	R.albus	G_Treponema	F.succinogenes	D.hafniense	C.proteoclasticum	G_Lachnoclostridium	C.thermocellum	C.beijerinckii	T.succinifaciens	S.globus
		9	2.7.1.11	K00850	6-phosphofructokinase 1 gene	O_Clostridiales	G_Prevotella	G_Clostridium	G_Ruminococcus	G_Butyrivibrio	P.ruminicola	S.ruminantium	G_Caloramator	S.sputigena	S.ruminis	R.albus	G_Treponema	F.succinogenes	D.hafniense	C.proteoclasticum	G_Lachnoclostridium	C.thermocellum	C.beijerinckii	T.succinifaciens	S.globus
		9	2.7.1.11	K21071	ATP-dependent phosphofructokinase / diphosphate-dependent phosphofructokinase gene			G_Clostridium	G_Ruminococcus	G_Butyrivibrio		S.ruminantium		S.sputigena		R.albus	G_Treponema				G_Lachnoclostridium	C.thermocellum		T.succinifaciens	S.globus
		9	2.7.1.90	K00895	diphosphate-dependent phosphofructokinase gene	O_Clostridiales	G_Prevotella	G_Clostridium	G_Ruminococcus	G_Butyrivibrio	P.ruminicola	S.ruminantium	G_Caloramator				G_Treponema	F.succinogenes		C.proteoclasticum	G_Lachnoclostridium
		9	3.1.3.11	K02446	fructose-1,6-bisphosphatase II gene			G_Clostridium							S.ruminis					C.proteoclasticum
		9	3.1.3.11	K04041	fructose-1,6-bisphosphatase III gene	O_Clostridiales	G_Prevotella	G_Clostridium			P.ruminicola	S.ruminantium			S.ruminis		G_Treponema		D.hafniense	C.proteoclasticum		C.thermocellum			S.globus
		10	4.1.2.13	K01623	fructose-bisphosphate aldolase, class I gene			G_Clostridium				S.ruminantium			S.ruminis			F.succinogenes
		10	4.1.2.13	K01624	fructose-bisphosphate aldolase, class II gene	O_Clostridiales	G_Prevotella	G_Clostridium	G_Ruminococcus	G_Butyrivibrio	P.ruminicola	S.ruminantium	G_Caloramator	S.sputigena	S.ruminis	R.albus	G_Treponema	F.succinogenes	D.hafniense	C.proteoclasticum	G_Lachnoclostridium	C.thermocellum	C.beijerinckii	T.succinifaciens	S.globus
		11	5.3.1.1	K01803	triosephosphate isomerase gene	O_Clostridiales	G_Prevotella	G_Clostridium	G_Ruminococcus	G_Butyrivibrio		S.ruminantium	G_Caloramator	S.sputigena	S.ruminis	R.albus	G_Treponema	F.succinogenes	D.hafniense	C.proteoclasticum	G_Lachnoclostridium	C.thermocellum	C.beijerinckii	T.succinifaciens
		12	1.2.1.12	K00134	glyceraldehyde 3-phosphate dehydrogenase gene	O_Clostridiales	G_Prevotella	G_Clostridium	G_Ruminococcus	G_Butyrivibrio	P.ruminicola	S.ruminantium	G_Caloramator	S.sputigena	S.ruminis	R.albus	G_Treponema	F.succinogenes	D.hafniense	C.proteoclasticum	G_Lachnoclostridium	C.thermocellum	C.beijerinckii	T.succinifaciens	S.globus
		12	1.2.1.59	K00150	glyceraldehyde-3-phosphate dehydrogenase (NAD(P)) gene			G_Clostridium																	S.globus
		13	2.7.2.3	K00927	phosphoglycerate kinase gene	O_Clostridiales	G_Prevotella	G_Clostridium	G_Ruminococcus	G_Butyrivibrio	P.ruminicola	S.ruminantium	G_Caloramator	S.sputigena	S.ruminis	R.albus	G_Treponema	F.succinogenes	D.hafniense	C.proteoclasticum	G_Lachnoclostridium	C.thermocellum	C.beijerinckii	T.succinifaciens	S.globus
		14	5.4.2.11	K01834	2,3-bisphosphoglycerate-dependent phosphoglycerate mutase gene	O_Clostridiales	G_Prevotella	G_Clostridium	G_Ruminococcus			S.ruminantium	G_Caloramator	S.sputigena			G_Treponema							T.succinifaciens	S.globus
		14	5.4.2.11	K15634	2,3-bisphosphoglycerate-dependent phosphoglycerate mutase gene	O_Clostridiales	G_Prevotella		G_Ruminococcus			S.ruminantium			S.ruminis	R.albus	G_Treponema			C.proteoclasticum	G_Lachnoclostridium	C.thermocellum		T.succinifaciens
		14	5.4.2.12	K15633	2,3-bisphosphoglycerate-independent phosphoglycerate mutase gene	O_Clostridiales	G_Prevotella	G_Clostridium	G_Ruminococcus	G_Butyrivibrio	P.ruminicola	S.ruminantium	G_Caloramator	S.sputigena	S.ruminis	R.albus	G_Treponema	F.succinogenes	D.hafniense	C.proteoclasticum	G_Lachnoclostridium	C.thermocellum	C.beijerinckii	T.succinifaciens	S.globus
		14	5.4.2.12	K15635	2,3-bisphosphoglycerate-independent phosphoglycerate mutase gene	O_Clostridiales	G_Prevotella	G_Clostridium	G_Ruminococcus		P.ruminicola	S.ruminantium	G_Caloramator							C.proteoclasticum	G_Lachnoclostridium			T.succinifaciens
		15	4.2.1.11	K01689	enolase gene	O_Clostridiales	G_Prevotella	G_Clostridium	G_Ruminococcus	G_Butyrivibrio	P.ruminicola	S.ruminantium	G_Caloramator	S.sputigena	S.ruminis	R.albus	G_Treponema	F.succinogenes		C.proteoclasticum	G_Lachnoclostridium	C.thermocellum	C.beijerinckii	T.succinifaciens	S.globus
		16	2.7.1.40	K00873	pyruvate kinase gene	O_Clostridiales	G_Prevotella	G_Clostridium	G_Ruminococcus	G_Butyrivibrio	P.ruminicola	S.ruminantium	G_Caloramator	S.sputigena	S.ruminis	R.albus	G_Treponema	F.succinogenes	D.hafniense	C.proteoclasticum		C.thermocellum			S.globus
	Cellulose degradation (cellulose to glucose)	17	3.2.1.4	K01179	endoglucanase gene	O_Clostridiales	G_Prevotella	G_Clostridium	G_Ruminococcus	G_Butyrivibrio	P.ruminicola	S.ruminantium				R.albus	G_Treponema	F.succinogenes	D.hafniense	C.proteoclasticum	G_Lachnoclostridium	C.thermocellum		T.succinifaciens	S.globus
		18	3.2.1.21	K01188	beta-glucosidase gene
		18	3.2.1.21	K05349	beta-glucosidase gene	O_Clostridiales	G_Prevotella	G_Clostridium	G_Ruminococcus	G_Butyrivibrio	P.ruminicola	S.ruminantium	G_Caloramator			R.albus	G_Treponema	F.succinogenes		C.proteoclasticum	G_Lachnoclostridium	C.thermocellum		T.succinifaciens	S.globus
		18	3.2.1.21	K05350	beta-glucosidase gene	O_Clostridiales		G_Clostridium	G_Ruminococcus
	Hemicellulose degradation (fructose, galactose, mannose, glucuronate and xylose enter glycolysis)	19	5.3.1.5	K01805	xylose isomerase gene	O_Clostridiales	G_Prevotella	G_Clostridium	G_Ruminococcus	G_Butyrivibrio		S.ruminantium	G_Caloramator				G_Treponema				G_Lachnoclostridium			T.succinifaciens	S.globus
		20	2.7.1.6	K00849	galactokinase gene	O_Clostridiales	G_Prevotella	G_Clostridium	G_Ruminococcus	G_Butyrivibrio	P.ruminicola	S.ruminantium	G_Caloramator	S.sputigena		R.albus	G_Treponema			C.proteoclasticum	G_Lachnoclostridium	C.thermocellum	C.beijerinckii	T.succinifaciens	S.globus
		21	2.7.7.12	K00965	UDPglucose--hexose-1-phosphate uridylyltransferase gene			G_Clostridium	G_Ruminococcus			S.ruminantium	G_Caloramator			R.albus	G_Treponema			C.proteoclasticum		C.thermocellum		T.succinifaciens
		22	2.7.1.191	K02793	mannose PTS system EIIA component gene							S.ruminantium				R.albus
		22	2.7.1.1	K00844	hexokinase gene				G_Ruminococcus			S.ruminantium		S.sputigena	S.ruminis		G_Treponema		D.hafniense		G_Lachnoclostridium				S.globus
		23	5.3.1.8	K01809	mannose-6-phosphate isomerase gene	O_Clostridiales	G_Prevotella	G_Clostridium	G_Ruminococcus	G_Butyrivibrio	P.ruminicola	S.ruminantium	G_Caloramator	S.sputigena	S.ruminis	R.albus	G_Treponema	F.succinogenes	D.hafniense	C.proteoclasticum	G_Lachnoclostridium	C.thermocellum		T.succinifaciens	S.globus
		24	5.3.1.12	K01812	glucuronate isomerase gene	O_Clostridiales	G_Prevotella	G_Clostridium	G_Ruminococcus	G_Butyrivibrio	P.ruminicola	S.ruminantium	G_Caloramator			R.albus	G_Treponema			C.proteoclasticum	G_Lachnoclostridium	C.thermocellum	C.beijerinckii	T.succinifaciens	S.globus
		25	1.1.1.57	K00040	fructuronate reductase gene	O_Clostridiales	G_Prevotella	G_Clostridium	G_Ruminococcus	G_Butyrivibrio	P.ruminicola	S.ruminantium				R.albus	G_Treponema			C.proteoclasticum	G_Lachnoclostridium	C.thermocellum			S.globus
		26	4.2.1.8	K01686	mannonate dehydratase gene	O_Clostridiales	G_Prevotella	G_Clostridium	G_Ruminococcus	G_Butyrivibrio	P.ruminicola	S.ruminantium	G_Caloramator			R.albus	G_Treponema			C.proteoclasticum	G_Lachnoclostridium	C.thermocellum	C.beijerinckii
		26	4.2.1.8	K08323	mannonate dehydratase gene	O_Clostridiales	G_Prevotella		G_Ruminococcus			S.ruminantium										C.thermocellum
		27	2.7.1.45	K00874	2-dehydro-3-deoxygluconokinase gene	O_Clostridiales	G_Prevotella	G_Clostridium	G_Ruminococcus	G_Butyrivibrio	P.ruminicola	S.ruminantium	G_Caloramator		S.ruminis	R.albus	G_Treponema	F.succinogenes		C.proteoclasticum	G_Lachnoclostridium	C.thermocellum	C.beijerinckii	T.succinifaciens	S.globus
		28 #	4.2.1.12	K01690	phosphogluconate dehydratase gene															C.proteoclasticum
		29 #	1.1.1.44	K00033	6-phosphogluconate dehydrogenase gene	O_Clostridiales	G_Prevotella	G_Clostridium	G_Ruminococcus			S.ruminantium			S.ruminis						G_Lachnoclostridium				S.globus
		30	2.7.1.17	K00854	xylulokinase gene	O_Clostridiales	G_Prevotella	G_Clostridium	G_Ruminococcus	G_Butyrivibrio	P.ruminicola	S.ruminantium	G_Caloramator			R.albus	G_Treponema	F.succinogenes		C.proteoclasticum	G_Lachnoclostridium	C.thermocellum		T.succinifaciens	S.globus
		31 #	5.1.3.1	K01783	ribulose-phosphate 3-epimerase gene	O_Clostridiales	G_Prevotella	G_Clostridium	G_Ruminococcus		P.ruminicola	S.ruminantium	G_Caloramator	S.sputigena	S.ruminis	R.albus	G_Treponema	F.succinogenes	D.hafniense	C.proteoclasticum	G_Lachnoclostridium	C.thermocellum	C.beijerinckii	T.succinifaciens	S.globus
		32 #	2.2.1.1	K00615	transketolase gene	O_Clostridiales	G_Prevotella	G_Clostridium	G_Ruminococcus	G_Butyrivibrio	P.ruminicola	S.ruminantium	G_Caloramator	S.sputigena	S.ruminis	R.albus	G_Treponema	F.succinogenes	D.hafniense	C.proteoclasticum	G_Lachnoclostridium	C.thermocellum	C.beijerinckii	T.succinifaciens	S.globus
	Pectin degradation (galacturonate, glucuronate and xylose enter glycolysis)	33	5.3.1.12	K01812	glucuronate isomerase gene	O_Clostridiales	G_Prevotella	G_Clostridium	G_Ruminococcus	G_Butyrivibrio	P.ruminicola	S.ruminantium	G_Caloramator			R.albus	G_Treponema			C.proteoclasticum	G_Lachnoclostridium	C.thermocellum	C.beijerinckii	T.succinifaciens	S.globus
		34	1.1.1.58	K00041	tagaturonate reductase gene	O_Clostridiales	G_Prevotella	G_Clostridium	G_Ruminococcus		P.ruminicola	S.ruminantium	G_Caloramator		S.ruminis	R.albus	G_Treponema			C.proteoclasticum	G_Lachnoclostridium	C.thermocellum		T.succinifaciens	S.globus
		35	4.2.1.7	K01685	altronate hydrolase gene	O_Clostridiales	G_Prevotella	G_Clostridium	G_Ruminococcus	G_Butyrivibrio	P.ruminicola	S.ruminantium	G_Caloramator	S.sputigena	S.ruminis	R.albus	G_Treponema			C.proteoclasticum	G_Lachnoclostridium	C.thermocellum		T.succinifaciens	S.globus
	Propionate generation (pyruvate to propionate)	36	6.4.1.1	K01958	pyruvate carboxylase gene	O_Clostridiales		G_Clostridium				S.ruminantium		S.sputigena	S.ruminis	R.albus	G_Treponema				G_Lachnoclostridium				S.globus
		36	6.4.1.1	K01960	pyruvate carboxylase subunit B gene	O_Clostridiales	G_Prevotella	G_Clostridium	G_Ruminococcus	G_Butyrivibrio	P.ruminicola	S.ruminantium	G_Caloramator	S.sputigena	S.ruminis	R.albus	G_Treponema	F.succinogenes	D.hafniense	C.proteoclasticum	G_Lachnoclostridium	C.thermocellum	C.beijerinckii		S.globus
		37	1.1.1.37	K00024	malate dehydrogenase gene	O_Clostridiales	G_Prevotella	G_Clostridium	G_Ruminococcus	G_Butyrivibrio	P.ruminicola	S.ruminantium	G_Caloramator	S.sputigena				F.succinogenes	D.hafniense	C.proteoclasticum	G_Lachnoclostridium				S.globus
		38	4.2.1.2	K01676	fumarate hydratase, class I gene	O_Clostridiales	G_Prevotella	G_Clostridium		G_Butyrivibrio	P.ruminicola	S.ruminantium	G_Caloramator				G_Treponema	F.succinogenes		C.proteoclasticum	G_Lachnoclostridium			T.succinifaciens	S.globus
		38	4.2.1.2	K01677	fumarate hydratase subunit alpha gene	O_Clostridiales	G_Prevotella	G_Clostridium	G_Ruminococcus	G_Butyrivibrio		S.ruminantium	G_Caloramator	S.sputigena	S.ruminis	R.albus	G_Treponema		D.hafniense		G_Lachnoclostridium	C.thermocellum
		38	4.2.1.2	K01678	fumarate hydratase subunit beta gene	O_Clostridiales		G_Clostridium	G_Ruminococcus	G_Butyrivibrio		S.ruminantium	G_Caloramator	S.sputigena	S.ruminis	R.albus			D.hafniense		G_Lachnoclostridium	C.thermocellum
		38	4.2.1.2	K01679	fumarate hydratase, class II gene	O_Clostridiales	G_Prevotella	G_Clostridium	G_Ruminococcus			S.ruminantium	G_Caloramator				G_Treponema				G_Lachnoclostridium
		39	1.3.5.4	K00239	succinate dehydrogenase / fumarate reductase, flavoprotein subunit gene	O_Clostridiales	G_Prevotella	G_Clostridium	G_Ruminococcus		P.ruminicola	S.ruminantium	G_Caloramator	S.sputigena		R.albus	G_Treponema	F.succinogenes	D.hafniense	C.proteoclasticum	G_Lachnoclostridium	C.thermocellum	C.beijerinckii		S.globus
		39	1.3.5.4	K00240	succinate dehydrogenase / fumarate reductase, iron-sulfur subunit gene	O_Clostridiales	G_Prevotella	G_Clostridium	G_Ruminococcus		P.ruminicola	S.ruminantium	G_Caloramator	S.sputigena		R.albus		F.succinogenes		C.proteoclasticum	G_Lachnoclostridium
		39	1.3.5.4	K00244	fumarate reductase flavoprotein subunit gene		G_Prevotella	G_Clostridium	G_Ruminococcus			S.ruminantium					G_Treponema			C.proteoclasticum				T.succinifaciens	S.globus
		39	1.3.5.4	K00245	fumarate reductase iron-sulfur subunit gene			G_Clostridium												C.proteoclasticum
		40	6.2.1.5	K01902	succinyl-CoA synthetase alpha subunit gene			G_Clostridium				S.ruminantium		S.sputigena	S.ruminis				D.hafniense						S.globus
		40	6.2.1.5	K01903	succinyl-CoA synthetase beta subunit gene			G_Clostridium		G_Butyrivibrio		S.ruminantium		S.sputigena	S.ruminis				D.hafniense						S.globus
		41	5.4.99.2	K01847	methylmalonyl-CoA mutase gene	O_Clostridiales	G_Prevotella	G_Clostridium		G_Butyrivibrio	P.ruminicola	S.ruminantium	G_Caloramator	S.sputigena	S.ruminis				D.hafniense	C.proteoclasticum					S.globus
		41	5.4.99.2	K01848	methylmalonyl-CoA mutase, N-terminal domain gene							S.ruminantium			S.ruminis				D.hafniense
		41	5.4.99.2	K01849	methylmalonyl-CoA mutase, C-terminal domain gene							S.ruminantium		S.sputigena	S.ruminis				D.hafniense
		42	5.1.99.1	K05606	methylmalonyl-CoA/ethylmalonyl-CoA epimerase gene	O_Clostridiales	G_Prevotella	G_Clostridium	G_Ruminococcus		P.ruminicola	S.ruminantium	G_Caloramator		S.ruminis				D.hafniense	C.proteoclasticum
		43	4.1.1.-	K11264	methylmalonyl-CoA decarboxylase gene							S.ruminantium		S.sputigena					D.hafniense		G_Lachnoclostridium
		43	4.1.1.-	K13727	phenolic acid decarboxylase gene							S.ruminantium
		44	2.3.1.8	K00625	phosphate acetyltransferase gene	O_Clostridiales	G_Prevotella	G_Clostridium	G_Ruminococcus	G_Butyrivibrio	P.ruminicola	S.ruminantium	G_Caloramator	S.sputigena		R.albus	G_Treponema			C.proteoclasticum	G_Lachnoclostridium	C.thermocellum		T.succinifaciens	S.globus
		44 *	2.3.1.8	K13788	phosphate acetyltransferase gene			G_Clostridium									G_Treponema	F.succinogenes		C.proteoclasticum	G_Lachnoclostridium
		45	6.2.1.1	K01895	acetyl-CoA synthetase gene	O_Clostridiales	G_Prevotella	G_Clostridium	G_Ruminococcus	G_Butyrivibrio	P.ruminicola	S.ruminantium	G_Caloramator	S.sputigena		R.albus	G_Treponema	F.succinogenes		C.proteoclasticum	G_Lachnoclostridium			T.succinifaciens	S.globus
		46 *	2.7.2.1	K00925	acetate kinase gene	O_Clostridiales	G_Prevotella	G_Clostridium	G_Ruminococcus	G_Butyrivibrio	P.ruminicola	S.ruminantium	G_Caloramator	S.sputigena		R.albus	G_Treponema	F.succinogenes		C.proteoclasticum	G_Lachnoclostridium	C.thermocellum	C.beijerinckii	T.succinifaciens	S.globus
	Butyrate generation (Acetyl-CoA to butyrate)	47	2.3.1.9	K00626	acetyl-CoA C-acetyltransferase gene			G_Clostridium	G_Ruminococcus	G_Butyrivibrio		S.ruminantium	G_Caloramator	S.sputigena	S.ruminis	R.albus			D.hafniense
		48	1.1.1.157	K00074	3-hydroxybutyryl-CoA dehydrogenase gene	O_Clostridiales	G_Prevotella	G_Clostridium	G_Ruminococcus	G_Butyrivibrio		S.ruminantium	G_Caloramator	S.sputigena		R.albus						C.thermocellum			S.globus
		49	4.2.1.17	K01692	enoyl-CoA hydratase gene
		49	4.2.1.17	K01715	enoyl-CoA hydratase gene	O_Clostridiales	G_Prevotella	G_Clostridium	G_Ruminococcus			S.ruminantium	G_Caloramator	S.sputigena		R.albus						C.thermocellum
		50	1.3.1.44	K00209	enoyl-[acyl-carrier proteinreductase / trans-2-enoyl-CoA reductase (NAD+) gene			G_Clostridium									G_Treponema	F.succinogenes		C.proteoclasticum				T.succinifaciens
		51	2.8.3.8	K01034	acetate CoA/acetoacetate CoA-transferase alpha subunit gene	O_Clostridiales	G_Prevotella	G_Clostridium				S.ruminantium													S.globus
		51	2.8.3.8	K01035	acetate CoA/acetoacetate CoA-transferase beta subunit gene		G_Prevotella	G_Clostridium																	S.globus
		52	2.3.1.19	K00634	phosphate butyryltransferase gene	O_Clostridiales	G_Prevotella	G_Clostridium	G_Ruminococcus	G_Butyrivibrio	P.ruminicola	S.ruminantium				R.albus					G_Lachnoclostridium				S.globus
		53	2.7.2.7	K00929	butyrate kinase gene	O_Clostridiales	G_Prevotella	G_Clostridium	G_Ruminococcus	G_Butyrivibrio	P.ruminicola	S.ruminantium	G_Caloramator			R.albus					G_Lachnoclostridium				S.globus
	Acetate generation (Putyrate to acetate)	54	1.2.7.1	K00169	pyruvate ferredoxin oxidoreductase alpha subunit gene			G_Clostridium		G_Butyrivibrio						R.albus				C.proteoclasticum
		54	1.2.7.1	K00170	pyruvate ferredoxin oxidoreductase beta subunit gene			G_Clostridium		G_Butyrivibrio										C.proteoclasticum
		54	1.2.7.1	K00171	pyruvate ferredoxin oxidoreductase delta subunit gene											R.albus
		54	1.2.7.1	K00172	pyruvate ferredoxin oxidoreductase gamma subunit gene			G_Clostridium				S.ruminantium				R.albus	G_Treponema			C.proteoclasticum
		54	1.2.7.1	K03737	pyruvate-ferredoxin/flavodoxin oxidoreductase gene	O_Clostridiales	G_Prevotella	G_Clostridium	G_Ruminococcus	G_Butyrivibrio	P.ruminicola	S.ruminantium	G_Caloramator	S.sputigena	S.ruminis	R.albus	G_Treponema	F.succinogenes	D.hafniense	C.proteoclasticum	G_Lachnoclostridium	C.thermocellum	C.beijerinckii	T.succinifaciens	S.globus
		54	1.2.7.11	K00174	2-oxoglutarate/2-oxoacid ferredoxin oxidoreductase subunit alpha gene	O_Clostridiales	G_Prevotella	G_Clostridium	G_Ruminococcus	G_Butyrivibrio	P.ruminicola	S.ruminantium	G_Caloramator	S.sputigena	S.ruminis	R.albus	G_Treponema		D.hafniense	C.proteoclasticum	G_Lachnoclostridium				S.globus
		54	1.2.7.11	K00175	2-oxoglutarate/2-oxoacid ferredoxin oxidoreductase subunit beta gene	O_Clostridiales	G_Prevotella	G_Clostridium	G_Ruminococcus		P.ruminicola	S.ruminantium	G_Caloramator	S.sputigena	S.ruminis	R.albus	G_Treponema		D.hafniense	C.proteoclasticum	G_Lachnoclostridium				S.globus
		55	3.1.2.1	K01067	acetyl-CoA hydrolase gene							S.ruminantium
		56	3.6.1.7	K01512	acylphosphatase gene			G_Clostridium		G_Butyrivibrio		S.ruminantium		S.sputigena		R.albus	G_Treponema
	Formate generation (pyruvate to formate)	57	2.3.1.54	K00656	formate C-acetyltransferase gene	O_Clostridiales	G_Prevotella	G_Clostridium	G_Ruminococcus	G_Butyrivibrio	P.ruminicola	S.ruminantium	G_Caloramator		S.ruminis	R.albus	G_Treponema	F.succinogenes		C.proteoclasticum	G_Lachnoclostridium	C.thermocellum	C.beijerinckii		S.globus
	Lactate metabolism	58	1.1.1.27	K00016	NAD-depended L-lactate dehydrogenase gene		G_Prevotella	G_Clostridium				S.ruminantium	G_Caloramator			R.albus	G_Treponema	F.succinogenes				C.thermocellum	C.beijerinckii	T.succinifaciens
		59	LldE	K18928	L-lactate dehydrogenase complex protein LldE gene	O_Clostridiales	G_Prevotella	G_Clostridium	G_Ruminococcus		P.ruminicola	S.ruminantium													S.globus
		59	LldF	K18929	L-lactate dehydrogenase complex protein LldF gene	O_Clostridiales	G_Prevotella	G_Clostridium	G_Ruminococcus	G_Butyrivibrio	P.ruminicola	S.ruminantium							D.hafniense		G_Lachnoclostridium				S.globus
		60	1.1.1.28	K03778	NAD-depended D-lactate dehydrogenase gene	O_Clostridiales		G_Clostridium		G_Butyrivibrio		S.ruminantium	G_Caloramator	S.sputigena		R.albus	G_Treponema			C.proteoclasticum	G_Lachnoclostridium			T.succinifaciens	S.globus
		61	DldII	K18930	FAD-dependent D-lactate dehydrogenase gene	O_Clostridiales	G_Prevotella	G_Clostridium	G_Ruminococcus		P.ruminicola	S.ruminantium								C.proteoclasticum	G_Lachnoclostridium				S.globus
Nitrogen metabolism	Dissimilatory nitrate reduction (Nitrate to ammonia)	62	1.9.6.1	K02567	nitrate reductase (cytochrome) gene							S.ruminantium
		62	1.7.5.1	K00370	nitrate reductase / nitrite oxidoreductase, alpha subunit gene			G_Clostridium				S.ruminantium
		62	1.7.5.1	K00371	nitrate reductase / nitrite oxidoreductase, beta subunit gene							S.ruminantium
		62	1.7.5.1	K00374	nitrate reductase gamma subunit gene							S.ruminantium
		63	1.7.2.2	K03385	nitrite reductase (cytochrome c-552) gene	O_Clostridiales	G_Prevotella	G_Clostridium	G_Ruminococcus		P.ruminicola	S.ruminantium		S.sputigena											S.globus
		63	1.7.2.2	K15876	cytochrome c nitrite reductase small subunit gene	O_Clostridiales	G_Prevotella				P.ruminicola	S.ruminantium		S.sputigena
	Nitrogen fixation ((Nitrogen to ammonia))	64	1.18.6.1	K02586	nitrogenase molybdenum-iron protein alpha chain gene							S.ruminantium								C.proteoclasticum				T.succinifaciens
		64	1.18.6.1	K02588	nitrogenase iron protein NifH gene			G_Clostridium	G_Ruminococcus			S.ruminantium			S.ruminis	R.albus	G_Treponema	F.succinogenes		C.proteoclasticum				T.succinifaciens
		64	1.18.6.1	K02591	nitrogenase molybdenum-iron protein beta chain gene													F.succinogenes
Fatty acid biosynthesis (Acetyl-CoA to long-chain fatty acid)		65 +	6.4.1.2	K01962	acetyl-CoA carboxylase carboxyl transferase subunit alpha gene	O_Clostridiales		G_Clostridium	G_Ruminococcus	G_Butyrivibrio		S.ruminantium				R.albus	G_Treponema			C.proteoclasticum	G_Lachnoclostridium	C.thermocellum
		65 +	6.4.1.2	K01961	acetyl-CoA carboxylase, biotin carboxylase subunit gene	O_Clostridiales	G_Prevotella	G_Clostridium	G_Ruminococcus	G_Butyrivibrio		S.ruminantium				R.albus	G_Treponema			C.proteoclasticum		C.thermocellum
		65 +	6.4.1.2	K01963	acetyl-CoA carboxylase carboxyl transferase subunit beta gene	O_Clostridiales	G_Prevotella	G_Clostridium	G_Ruminococcus			S.ruminantium				R.albus	G_Treponema			C.proteoclasticum	G_Lachnoclostridium	C.thermocellum
		65 +	6.4.1.2	K02160	acetyl-CoA carboxylase biotin carboxyl carrier protein gene	O_Clostridiales	G_Prevotella	G_Clostridium	G_Ruminococcus	G_Butyrivibrio						R.albus	G_Treponema			C.proteoclasticum					S.globus
		66	2.3.1.39	K00645	[acyl-carrier-protein] S-malonyltransferase gene	O_Clostridiales	G_Prevotella	G_Clostridium	G_Ruminococcus	G_Butyrivibrio	P.ruminicola	S.ruminantium	G_Caloramator	S.sputigena	S.ruminis	R.albus	G_Treponema	F.succinogenes	D.hafniense	C.proteoclasticum	G_Lachnoclostridium	C.thermocellum			S.globus
		67	2.3.1.180	K00648	3-oxoacyl-[acyl-carrier-protein] synthase III gene	O_Clostridiales	G_Prevotella	G_Clostridium	G_Ruminococcus	G_Butyrivibrio	P.ruminicola	S.ruminantium	G_Caloramator	S.sputigena	S.ruminis	R.albus	G_Treponema	F.succinogenes	D.hafniense	C.proteoclasticum	G_Lachnoclostridium	C.thermocellum			S.globus
		68	2.3.1.179	K09458	3-oxoacyl-[acyl-carrier-protein] synthase II gene	O_Clostridiales	G_Prevotella	G_Clostridium	G_Ruminococcus	G_Butyrivibrio		S.ruminantium	G_Caloramator	S.sputigena	S.ruminis	R.albus	G_Treponema	F.succinogenes	D.hafniense	C.proteoclasticum	G_Lachnoclostridium	C.thermocellum		T.succinifaciens	S.globus
		68	2.3.1.41	K00647	3-oxoacyl-[acyl-carrier-protein] synthase I gene	O_Clostridiales		G_Clostridium				S.ruminantium
		69	1.1.1.100	K00059	3-oxoacyl-[acyl-carrier protein] reductase gene	O_Clostridiales	G_Prevotella	G_Clostridium	G_Ruminococcus	G_Butyrivibrio	P.ruminicola	S.ruminantium	G_Caloramator	S.sputigena	S.ruminis	R.albus	G_Treponema	F.succinogenes	D.hafniense	C.proteoclasticum	G_Lachnoclostridium	C.thermocellum	C.beijerinckii	T.succinifaciens	S.globus
		70	4.2.1.59	K02372	3-hydroxyacyl-[acyl-carrier-protein] dehydratase gene	O_Clostridiales	G_Prevotella	G_Clostridium	G_Ruminococcus			S.ruminantium		S.sputigena	S.ruminis	R.albus	G_Treponema	F.succinogenes	D.hafniense	C.proteoclasticum	G_Lachnoclostridium	C.thermocellum		T.succinifaciens	S.globus
		71	1.3.1.9	K02371	enoyl-[acyl-carrier protein] reductase II gene	O_Clostridiales	G_Prevotella	G_Clostridium	G_Ruminococcus			S.ruminantium		S.sputigena	S.ruminis	R.albus			D.hafniense			C.thermocellum
		71	1.3.1.9	K00208	enoyl-[acyl-carrier protein] reductase I gene	O_Clostridiales	G_Prevotella		G_Ruminococcus	G_Butyrivibrio										C.proteoclasticum
		71	1.3.1.9	K00209	enoyl-[acyl-carrier protein] reductase / trans-2-enoyl-CoA reductase (NAD+) gene			G_Clostridium									G_Treponema	F.succinogenes		C.proteoclasticum				T.succinifaciens
		72	3.1.2.14	K10781	fatty acyl-ACP thioesterase B gene				G_Ruminococcus			S.ruminantium
		72	3.1.2.14	K10782	fatty acyl-ACP thioesterase A gene	O_Clostridiales	G_Prevotella					S.ruminantium
Sulfur metabolism	Assimilatory sulfate reduction (Sulfate to sulfide)	73	2.7.7.4	K00956	sulfate adenylyltransferase subunit 1 gene		G_Prevotella	G_Clostridium	G_Ruminococcus			S.ruminantium	G_Caloramator			R.albus		F.succinogenes		C.proteoclasticum
		73	2.7.7.4	K00957	sulfate adenylyltransferase subunit 2 gene		G_Prevotella	G_Clostridium	G_Ruminococcus			S.ruminantium	G_Caloramator			R.albus		F.succinogenes		C.proteoclasticum
		73	2.7.7.4	K00958	sulfate adenylyltransferase gene											R.albus
		74	2.7.1.25	K00860	adenylylsulfate kinase gene		G_Prevotella						G_Caloramator			R.albus		F.succinogenes
		75	1.8.4.8	K00390	phosphoadenosine phosphosulfate reductase gene		G_Prevotella	G_Clostridium	G_Ruminococcus	G_Butyrivibrio		S.ruminantium	G_Caloramator	S.sputigena	S.ruminis	R.albus		F.succinogenes		C.proteoclasticum
		76	1.8.7.1	K00392	sulfite reductase (ferredoxin) gene			G_Clostridium
	Dissimilatory sulfate reduction (Sulfate to sulfite)	77	1.8.99.2	K00394	adenylylsulfate reductase, subunit A gene			G_Clostridium				S.ruminantium				R.albus		F.succinogenes
		77	1.8.99.2	K00395	adenylylsulfate reductase, subunit B gene							S.ruminantium
